# Supplementary material for: Environmental DNA allows upscaling spatial patterns of biodiversity in freshwater ecosystems
Source: Nat Commun. 2020 Jul 17;11:3585. doi: 10.1038/s41467-020-17337-8 (PMC7367889; doi:10.1038/s41467-020-17337-8)
Supplement: Supplementary file 5 — Supplementary Data 1 [file 41467_2020_17337_MOESM5_ESM.xlsx]

## Sheet: Tabelle1
ID	Genus	Order	Found in eDNA	Found in kicknet
1	Ameletus	Ephemeroptera	TRUE	FALSE
2	Ecnomus	Trichoptera	TRUE	FALSE
3	Allotrichia	Trichoptera	TRUE	FALSE
4	Pseudopsilopteryx	Trichoptera	TRUE	FALSE
5	Annitella	Trichoptera	TRUE	FALSE
6	Ernodes	Trichoptera	TRUE	FALSE
7	Glossosoma	Trichoptera	TRUE	FALSE
8	Paraleptophlebia	Ephemeroptera	TRUE	FALSE
9	Zwicknia	Plecoptera	TRUE	FALSE
10	Ephemerella	Ephemeroptera	TRUE	FALSE
11	Potamophylax	Trichoptera	TRUE	FALSE
12	Rhabdiopteryx	Plecoptera	TRUE	FALSE
13	Limnephilus	Trichoptera	TRUE	TRUE
14	Athripsodes	Trichoptera	TRUE	TRUE
15	Halesus	Trichoptera	TRUE	FALSE
16	Synagapetus	Trichoptera	TRUE	FALSE
17	Wormaldia	Trichoptera	TRUE	TRUE
18	Nemoura	Plecoptera	TRUE	TRUE
19	Lepidostoma	Trichoptera	TRUE	TRUE
20	Amphinemura	Plecoptera	TRUE	TRUE
21	Cloeon	Ephemeroptera	TRUE	TRUE
22	Siphlonurus	Ephemeroptera	TRUE	TRUE
23	Crunoecia	Trichoptera	TRUE	TRUE
24	Odontocerum	Trichoptera	TRUE	TRUE
25	Chaetopteryx	Trichoptera	TRUE	TRUE
26	Drusus	Trichoptera	TRUE	TRUE
27	Allogamus	Trichoptera	TRUE	TRUE
28	Rhithrogena	Ephemeroptera	TRUE	TRUE
29	Philopotamus	Trichoptera	TRUE	TRUE
30	Ephemera	Ephemeroptera	TRUE	TRUE
31	Habroleptoides	Ephemeroptera	TRUE	TRUE
32	Sericostoma	Trichoptera	TRUE	TRUE
33	Electrogena	Ephemeroptera	TRUE	TRUE
34	Nemurella	Plecoptera	TRUE	TRUE
35	Epeorus	Ephemeroptera	TRUE	TRUE
36	Melampophylax	Trichoptera	TRUE	TRUE
37	Hydroptila	Trichoptera	TRUE	TRUE
38	Chloroperla	Plecoptera	TRUE	TRUE
39	Hydropsyche	Trichoptera	TRUE	TRUE
40	Perla	Plecoptera	TRUE	TRUE
41	Dinocras	Plecoptera	TRUE	TRUE
42	Perlodes	Plecoptera	TRUE	TRUE
43	Leuctra	Plecoptera	TRUE	TRUE
44	Alainites	Ephemeroptera	TRUE	TRUE
45	Rhyacophila	Trichoptera	TRUE	TRUE
46	Isoperla	Plecoptera	TRUE	TRUE
47	Baetis	Ephemeroptera	TRUE	TRUE
48	Ecdyonurus	Ephemeroptera	TRUE	TRUE
49	Caenis	Ephemeroptera	TRUE	TRUE
50	Protonemura	Plecoptera	TRUE	TRUE
51	Centroptilum	Ephemeroptera	FALSE	TRUE
52	Habrophlebia	Ephemeroptera	FALSE	TRUE
53	Serratella	Ephemeroptera	FALSE	TRUE
54	Dictyogenus	Plecoptera	FALSE	TRUE
55	Goera	Trichoptera	FALSE	TRUE
56	Lype	Trichoptera	FALSE	TRUE
57	Metanoea	Trichoptera	FALSE	TRUE
58	Plectrocnemia	Trichoptera	FALSE	TRUE
59	Polycentropus	Trichoptera	FALSE	TRUE
60	Psychomyia	Trichoptera	FALSE	TRUE
61	Tinodes	Trichoptera	FALSE	TRUE
