# Supplementary material for: Environmental DNA allows upscaling spatial patterns of biodiversity in freshwater ecosystems
Source: Nat Commun. 2020 Jul 17;11:3585. doi: 10.1038/s41467-020-17337-8 (PMC7367889; doi:10.1038/s41467-020-17337-8)
Supplement: Supplementary file 6 — Source Data [file 41467_2020_17337_MOESM6_ESM.zip]

Archive with 15 entries (14 files):
- source_data/
- source_data/Fig3.csv
- source_data/Fig3.README
- source_data/Fig4.csv
- source_data/Fig4.README
- source_data/Fig5.csv
- source_data/Fig5.README
- source_data/Fig6.csv
- source_data/Fig6.README
- source_data/Fig7.csv
- source_data/Fig7.README
- source_data/FigS2.csv
- source_data/FigS2.README
- source_data/Table1.csv
- source_data/Table1.README
