# Supplementary material for: Environmental DNA allows upscaling spatial patterns of biodiversity in freshwater ecosystems
Source: Nat Commun. 2020 Jul 17;11:3585. doi: 10.1038/s41467-020-17337-8 (PMC7367889; doi:10.1038/s41467-020-17337-8)
Supplement: Supplementary file 6 — Source Data [file 41467_2020_17337_MOESM6_ESM.zip › source_data/Fig3.csv]

GenusID	GenusName	DecayTime
49	Caenis	6.87085390450013
47	Baetis	6.35695500027346
28	Rhithrogena	6.06330789872036
43	Leuctra	5.98833817904532
45	Rhyacophila	3.70822382266038
5	Annitella	2.7700432347617
48	Ecdyonurus	2.45986236226064
13	Limnephilus	2.20875551678721
25	Chaetopteryx	2.17488371426632
9	Zwicknia	1.8820096439178
38	Chloroperla	1.85595536837112
2	Ecnomus	1.78283635420275
8	Paraleptophlebia	1.62486109046182
39	Hydropsyche	1.56132815316452
32	Sericostoma	1.50975373253555
27	Allogamus	1.46854483921854
3	Allotrichia	1.29929095325819
4	Pseudopsilopteryx	1.27688601143943
40	Perla	1.1921083114813
20	Amphinemura	1.19125929053051
10	Ephemerella	1.10008330273126
7	Glossosoma	1.09235197729043
24	Odontocerum	1.01509430392831
11	Potamophylax	0.989860212571442
1	Ameletus	0.982790173155075
17	Wormaldia	0.965286639816374
12	Rhabdiopteryx	0.896043103945743
35	Epeorus	0.881732463730104
26	Drusus	0.871257713210535
41	Dinocras	0.816020637744774
33	Electrogena	0.802523619794718
36	Melampophylax	0.775912477316514
44	Takobia	0.697830691178421
19	Lepidostoma	0.669445666549736
30	Ephemera	0.631976028879214
21	Cloeon	0.63105167980201
6	Ernodes	0.616874244447082
42	Perlodes	0.570728821695969
34	Nemurella	0.532873464637424
22	Siphlonurus	0.513258123586428
37	Hydroptila	0.506694984083982
46	Isoperla	0.3901288224549
29	Philopotamus	0.353163004974209
18	Nemoura	0.342951036360576
23	Crunoecia	0.329874542155516
50	Protonemura	0.292162796787447
16	Synagapetus	0.256465935904987
31	Habroleptoides	0.223662266461523
14	Athripsodes	0.185968492972709
15	Halesus	0.159850102594754
