# Supplementary material for: Environmental DNA allows upscaling spatial patterns of biodiversity in freshwater ecosystems
Source: Nat Commun. 2020 Jul 17;11:3585. doi: 10.1038/s41467-020-17337-8 (PMC7367889; doi:10.1038/s41467-020-17337-8)
Supplement: Supplementary file 6 — Source Data [file 41467_2020_17337_MOESM6_ESM.zip › source_data/Fig3.README]

GenusID: Genus ID as in Supplementary Table 1
GenusName: Genus name as in Supplementary Table 1
DecayTime: estimated value of decay time (tau) [h]
