# Supplementary material for: Environmental DNA allows upscaling spatial patterns of biodiversity in freshwater ecosystems
Source: Nat Commun. 2020 Jul 17;11:3585. doi: 10.1038/s41467-020-17337-8 (PMC7367889; doi:10.1038/s41467-020-17337-8)
Supplement: Supplementary file 6 — Source Data [file 41467_2020_17337_MOESM6_ESM.zip › source_data/Fig4.csv]

HabroleptoidesDensity	ProtonemuraDensity	AthripsodesDensity	HabroleptoidesDetProb	ProtonemuraDetProb	AthripsodesDetProb
0.453512790943248	1.80224686626648e-09	4.21998087300169e-14	0.998635353001864	5.54222009385395e-06	3.89928493892414e-11
0.683639708225351	3.51559147808187e-09	1.90559107563104e-14	0.998131030843782	6.37350435304644e-06	7.18965766678646e-12
0.147896967267359	1.6018730982027e-09	9.15329603281535e-14	0.998564812797318	9.59549068709579e-06	3.49438368496205e-10
0.56482914068438	4.68739435526699e-09	2.84542991132123e-14	0.994863571497193	4.60975370381428e-06	3.92439997418685e-12
0.606709167689222	1.39976359993559e-09	2.03259930135106e-14	0.99860471489424	3.40151643270975e-06	1.28370210155532e-11
0.531141701895409	5.12730285168158e-10	7.72325159797501e-14	0.999122097807656	1.84246409757859e-06	1.05837953335889e-10
2.53983646642154	3.50442382607038e-10	1.65576494418965e-12	0.999952984038226	4.12502125081234e-06	1.03296013906915e-08
0.122332933777239	3.73902504688842e-09	8.74983271742855e-14	0.986452685148232	5.30145917239307e-06	2.4592379964216e-11
0.00302224026868113	5.04216665638258e-10	1.1676338955234e-13	0.896930792313994	2.18994479732048e-06	2.35657917405368e-10
3.11262935781627	4.27271230840779e-10	1.66640548563503e-12	0.999948385868371	4.46930468657303e-06	6.62150340776188e-09
3.17921750407718	9.7784333502041e-10	1.07297502045229e-12	0.999989678473087	3.22344196257396e-05	3.05501248331609e-08
3.772715928796	1.78934504893954e-09	4.22035821095155e-13	0.999971299074539	2.45206593223511e-05	2.77078720957772e-09
0.00235963793153249	4.21240656188695e-09	1.205764061922e-13	0.770603054031642	6.14540348008625e-06	1.68064029399984e-10
3.05082889231463	1.98958253725999e-10	1.190294123611e-12	0.999900309508551	1.19183030108155e-06	2.32959508780246e-09
0.0607007649630344	4.0534573577978e-11	8.20736408011413e-14	0.990497258418723	7.21497386214788e-08	1.36624530842026e-10
0.0215527360040159	4.28987765971628e-10	1.58264252749706e-12	0.980860530470584	1.79535625038057e-06	2.30832840680407e-09
0.0864883719452009	1.96874364904036e-09	5.25084450765199e-14	0.994153875923288	7.05639395380259e-06	6.14361937929404e-11
0.589178828458967	4.19426346265002e-09	1.17083525924884e-14	0.99929825702566	1.66965757590072e-05	1.83832539188333e-11
2.79805379654804	8.22090478007809e-10	7.63883302371897e-13	0.999976880532437	1.70797336627199e-05	9.14473580410987e-09
0.0614392889925045	4.61363246305264e-09	2.89768682913489e-14	0.996027566551474	2.46883574954659e-05	9.35570848926972e-11
2.01889767187091	3.30107035380138e-10	2.34026147296164e-12	0.999982690426242	1.27754840951701e-05	5.15810036342178e-08
0.00247583492693629	7.21153044379074e-10	5.14368428203787e-14	0.91131695457867	3.85849159615605e-06	1.71412006430963e-10
2.77524372746402	8.47868521523778e-10	8.10180603778314e-13	0.999991821012965	4.34001629573226e-05	3.13490876755766e-08
0.418778323587631	1.35240036429542e-09	1.74913672205469e-14	0.999132397150572	6.0196486132671e-06	3.17199514453082e-11
0.144373817108333	1.98091192716432e-10	2.78521311397747e-14	0.998596559012382	1.17670591429643e-06	1.1680439460793e-10
0.417746329145605	2.77371165005383e-09	3.52829530450003e-13	0.999935238728945	0.000109593104693907	1.23088174773458e-08
0.352338577922591	1.00359823030865e-09	2.30967119162526e-12	0.999058023928643	5.98561147008961e-06	3.84964426437122e-09
0.0211236424409962	1.24695919525536e-11	2.41402208501251e-14	0.980984078285006	3.22577911555426e-08	5.60917471443594e-11
10.9351796054015	1.08885105610102e-10	2.81373054057335e-11	0.999994773568389	2.55540515528087e-06	3.81947548171597e-07
0.0842908198019198	1.87880058808174e-09	6.99358477716435e-15	0.996188796286821	8.82405101830763e-06	1.51473976230654e-11
0.0113930879251568	1.39357658809769e-14	2.2713232131107e-15	0.950952879954345	4.39331060039295e-11	2.26834462331094e-12
0.483217755970358	1.80775792876441e-10	5.04594250360537e-12	0.999898399065732	4.94308587191704e-06	7.96618309533436e-08
0.0177280500684857	1.12023437162087e-09	6.04841640515921e-14	0.98368784316588	5.6328146511553e-06	1.46754964849504e-10
0.137737921189187	2.84101224301483e-10	1.24479207572284e-13	0.995124927092422	9.14109242411963e-07	9.43800825119842e-11
8.4820920208384	3.31999990933468e-10	3.61789016534899e-11	0.999976203672942	2.89993686665387e-06	1.09781515317634e-07
0.00217547513962571	7.85099767401299e-11	4.98662482511471e-14	0.902887169518291	4.32999846699093e-07	1.70945612727811e-10
0.0197710829470737	4.39467373020665e-10	1.72788692753244e-14	0.983751175755415	1.43451832669126e-06	5.00680779608709e-11
0.0201886324198501	6.61904972439697e-10	9.40990453972295e-14	0.98880817996892	3.76336002996792e-06	3.28410061399824e-10
0.0234826536449783	5.22722872076654e-11	2.41063112333666e-12	0.980213169425701	2.24334107274091e-07	2.75229671620311e-09
0.570073587887492	4.45726754756065e-10	2.50843169855253e-13	0.999952128265285	1.81725021796283e-05	8.38054174417473e-09
0.0208597571505224	1.53437277059722e-10	6.25474834333666e-14	0.989269778312514	9.09603791210177e-07	2.14467879001994e-10
2.452284610107	8.43129550503399e-10	4.24350521450971e-11	0.999974786954489	1.78727622579728e-05	5.4316141096214e-07
0.0837729457273635	2.36294525657467e-10	1.62324899913429e-13	0.702410627221312	3.77631153486592e-08	1.02011403900342e-12
0.00692081808071842	3.72952435553127e-10	5.53047981743907e-14	0.970754158508489	2.25853175889798e-06	2.16815088893404e-10
8.10476534937234e-07	1.54755341890634e-19	1.97707167269576e-16	0.00281686378305867	7.23122318777561e-16	5.34822257203749e-13
0.176101240494409	1.68695724009168e-10	4.40056013091855e-13	0.999301322671454	2.01398826822791e-06	2.56176285857691e-09
0.0319577891008479	7.30236856268274e-10	4.91853002343652e-14	0.987330455775289	2.89547406627171e-06	7.87839573645315e-11
1.91468755513796	2.00966687338604e-10	4.67318409264325e-11	0.999981000835567	7.20264446249087e-06	1.02134420773775e-06
0.181990199732477	2.97940803152321e-11	4.42797705057271e-12	0.999453731328399	4.9905598318281e-07	2.86316360120142e-08
11.5091803672166	3.1709776743405e-11	2.51543153277062e-05	0.999923995977674	8.00500626278641e-08	0.0142886607950081
2.77623204241176	1.24577499010674e-10	4.36819703100531e-05	0.999867073778011	5.82174396757608e-07	0.0687962312931678
0.0852599963295423	0.00145821192734355	1.1552601312924e-14	0.262198305494514	0.051282644077112	7.28052263127751e-15
0.00347412027512995	2.55829048685169e-15	6.23410005485962e-14	0.947581380850758	2.08066611482907e-11	2.20484124853852e-10
0.0618805957482618	3.12798794387455e-11	6.79355257310583e-14	0.996360461029069	1.88907254885423e-07	2.29647025120392e-10
0.00255718560770511	1.1285015511242e-10	8.2619139279158e-14	0.819341643057253	3.64842686500622e-07	8.71969425986515e-11
0.491209748994461	2.76601674918529e-10	1.3261964068833e-13	0.999060453837775	1.16508596158504e-06	1.61470179545694e-10
1.94853038287474	6.07807608681443e-10	4.82352878373375e-11	0.999855418262929	4.36062194187398e-06	9.3160983049532e-08
1.10074694582749	2.44860826515904e-11	2.02673946179657e-12	0.998877718475445	5.74792042640003e-08	6.52190785228994e-10
0.0141470316256255	9.52367108407455e-11	7.62996212610278e-14	0.977880497909705	4.36265498189206e-07	1.71306541906892e-10
1.24063499707063	0.00215306981564232	1.02786993878468e-14	0.999653299965192	0.893554437870132	1.52739776994656e-11
6.96619500557362	1.75230798630599e-10	5.18243742121728e-11	0.999995998710988	7.12479978380901e-06	1.66855294275332e-06
1.39282246848959e-05	1.36304827710379e-09	1.37505797310661e-13	0.0648063543736553	8.49588272554057e-06	5.63020457378497e-10
4.1159848631893e-05	2.81360479287602e-17	2.5408875132961e-15	0.0761013545821862	1.02629466894822e-13	3.02617358174946e-12
0.444548977470656	0.00328031124605157	8.38525699163218e-15	0.998798852514669	0.91939282518945	9.17727234300907e-12
0.0215184998905308	1.01771491793113e-10	1.05844567202116e-12	0.909810895083433	1.59388647327572e-07	1.74901078568147e-10
0.037970013111311	6.18864911846934e-11	6.25535071081992e-14	0.994692259753737	3.89589204935463e-07	2.50170773581658e-10
10.7882245673856	2.54525455998489e-10	1.126734989307e-11	0.999956676217155	1.44269057612284e-06	1.03831038044125e-08
4.87325809732769e-28	1.81761734805099e-42	8.20789193343422e-16	2.50854964811106e-25	3.0771513623327e-39	1.50957616640252e-13
0.0789958911736038	0.000369568838678168	2.34993705748965e-14	0.533028869199201	0.0343805026356994	6.58581939305801e-14
0.0150549246335606	0.000545250379094826	1.06707379690176e-13	0.978167741548118	0.748265925626989	1.88178981387895e-10
3.2844227034481	0.000458996871391113	4.92142672913226e-13	0.999982297003501	0.898301765751798	7.68032058678256e-09
4.49324239885867	9.09438368294756e-13	3.77023596984801e-05	0.99800610397936	4.04662126436553e-10	0.00126689656230496
0.152800607998126	0.000335372239272396	1.55534485713679e-14	0.832634425353562	0.0550464557449266	1.19094743431769e-13
26.5283286515813	6.00808695786203e-12	0.000797548077545092	0.999458980708294	2.05593446871273e-09	0.0138297533246076
0.00806987032206306	5.70127964959489e-09	1.40204551148817e-14	0.356576404737073	1.8431183792689e-06	2.52305666581823e-13
0.0121854725258544	3.6284140631428e-11	1.01955372432578e-13	0.963201682512485	1.39491764157592e-07	1.32411703253683e-10
0.478376670485627	0.000561287805767546	2.05033368775154e-14	0.999283517253424	0.722758942180417	3.99673078252906e-11
41.3189972869627	0.000460396795504784	2.88247387945646e-12	0.999998359491899	0.905390861856876	3.1616509426402e-08
0.00278891385235672	6.91680760735962e-10	1.62789150187896e-14	0.877425025772651	2.93946733311278e-06	2.70198162878335e-11
17.8436309980962	0.000230412930577712	5.68665060148761e-14	0.999998692320163	0.922337048502743	2.07768000526179e-09
1014.68807701618	2.9150472392238e-12	4.06867401435948e-06	0.999997218139116	3.07683730007188e-09	0.000560608908688407
6.34233639066596	0.00752953297247891	3.45611533854292e-16	0.999967076111709	0.97665029121569	1.45574283584817e-12
1.64457091294001	3.79119227735921e-10	6.95620320234549e-11	0.9999500853645	7.27178506858602e-06	5.7229157090134e-07
2.08242214855618e-06	4.44237456273316e-19	7.43297372574926e-09	0.0101218023558798	2.737206125378e-15	2.99937585017779e-05
3.88517578947547e-07	4.6957969397373e-13	7.27591429896321e-10	0.00179292537194178	2.47126533967801e-09	3.00721334986058e-06
0.24953401818531	9.33453709877182e-13	6.91108158711947e-15	0.99917137249355	5.2837252348232e-09	2.9127903863526e-11
0.00187560167856612	3.10628090393298e-06	6.08039081680305e-06	0.956728167248566	0.0384427107012	0.0622952811181737
0.803679440148484	4.87258088220763e-11	4.88925984404742e-16	0.999627514599225	2.42055287046667e-07	1.15812652970728e-12
0.0605545103084737	1.25157946115544e-13	2.14689411222834e-07	0.999373806298396	4.67381322520256e-09	0.00416904505967625
0.000473726329003919	6.51607119574775e-10	1.06277312299697e-06	0.01055103728676	1.04760658606372e-07	4.37196004855628e-06
61.296506997282	0.000888369966703315	2.6361765532684e-12	0.999998731335956	0.93846099704962	2.64080800818466e-08
2.83470298247905	3.00790747208441e-10	2.54438495677715e-11	0.999982675681302	9.87663497687138e-06	3.4277716326137e-07
0.405535282149522	0.00233827843480599	4.80393471272919e-16	0.999264638879163	0.917470384124251	1.18960235944155e-12
5.77891612411896e-12	1.17068203896597e-15	7.77086814453349e-08	4.24894521625201e-07	1.1925041800949e-10	0.00429177061740535
73.0719692942088	0.000871784132341471	2.09592614128414e-12	0.999999490486276	0.964259303080485	4.98055643619614e-08
0.0267084768465825	7.80851602320679e-05	3.59298938587386e-14	0.810293223132734	0.0454684929088236	1.80598577548129e-12
0.00100372370667995	4.11754925623834e-07	1.80376799763941e-14	0.82439373391276	0.00222358018467198	7.43621806785936e-11
0.000778169783030469	3.61470630905699e-10	2.65621669240951e-12	0.947585864634573	1.09558736296337e-05	4.90371368229533e-08
3.02451110161565e-13	1.11098925585647e-15	1.24687756298271e-07	4.10247910812652e-09	3.06158550768945e-11	0.000915560862957226
0.001614021351812	1.35000927859432e-17	2.18972001582785e-09	0.857904834144425	5.49980540481733e-14	7.60847641757552e-06
0.000216378536614608	2.29643647478137e-10	5.69058909230877e-08	0.0453843509120404	1.73330250689031e-07	4.30217725162692e-06
3.73332131605803e-08	1.20060455116584e-08	5.36456637740479e-06	0.00010597291208775	5.73595236222028e-05	0.00961688987682329
1.23215051385994	6.06795238301827e-11	1.4091237812562e-10	0.999978006026848	2.77473392993807e-06	4.31952904673468e-06
1.05755729142702e-11	1.39887530258307e-15	9.79534860608431e-08	1.38560524144252e-06	2.1068538168851e-10	0.0112492753131701
0.0742065124608186	2.71649235810073e-12	1.69510955351229e-15	0.996187240346617	1.03421423531548e-08	5.57845913662961e-12
61.5060193537466	0.00144146424446947	1.82260905003844e-12	0.99999821381859	0.947894297022869	1.25073507964976e-08
0.226235287265256	2.35286889530446e-14	2.07421621177891e-08	0.99980682359013	7.20005285271173e-10	0.00036887453610597
0.000156489158633985	1.81633352803194e-05	2.05051254620581e-16	0.385252067066857	0.0919919238063413	6.16630443564055e-13
0.013958616747404	5.14600452273654e-20	4.32829229407211e-16	0.977759888893764	2.50601801972707e-16	9.3530794743262e-13
0.0213864944240041	1.62624420490906e-11	1.14153947419894e-13	0.987834029548143	8.11241147386403e-08	3.42285579851806e-10
8.49344035344826e-12	5.65225885115655e-15	2.06039591120118e-07	2.83033920831759e-07	2.39188742509631e-10	0.00555372045903212
7.07739583176783e-14	8.69199011277144e-18	5.71921986775472e-08	1.1437956366427e-09	1.50292937393685e-13	0.000871094464383985
0.345753085968703	2.70710611580022e-10	1.65755711555509e-10	0.999880137110649	8.96047756144906e-06	3.04257493726955e-06
1.21848968219484	1.68431010836651e-09	3.51439255988643e-15	0.999630519080917	3.8989275394876e-06	7.52712819596204e-12
6.8088811901082e-05	9.87065781223846e-06	5.59296526828002e-16	0.0415707814207235	0.0156203148026023	1.60045606184104e-13
6.33699090287556e-12	2.2989793549887e-15	2.00439824833497e-07	6.83639253676989e-07	3.48787606052159e-10	0.0158480129113021
1.39101821329586e-11	6.33283344408891e-15	1.90493376069371e-07	9.98749393613971e-08	8.56674720822658e-11	0.000790393619656485
6.13247212415048e-14	7.15755197746837e-18	8.42329267743077e-08	1.28673686809126e-08	1.7046750095116e-12	0.015593501015191
65.9324039436422	0.0011114850250013	1.60238658926103e-12	0.999988452995076	0.795654571390109	9.01352977758666e-10
2.60876883099557e-12	2.57655762925817e-14	1.06164500380663e-07	4.10376893594217e-08	7.36917929176231e-10	0.0009950488855411
2.23791321007961e-05	4.95174720341955e-16	0.9394659677864	0.404917674065562	2.53408275215788e-11	0.999945093451436
6.24446108370248e-12	5.64439159821231e-15	9.00880028788657e-08	9.99512351154286e-07	1.03666706869532e-09	0.0126415571765319
0.594954729707682	3.94500364226724e-09	1.30989659553867e-08	0.994013339933785	3.28238112229829e-06	1.42176605356604e-06
2.91064017027552e-11	8.14194323536243e-15	6.21880617104241e-09	5.694168095378e-07	1.61023778666909e-10	0.000120508130312059
1.25008149375715e-14	4.92814650564975e-16	0.28554835856909	4.02270810680915e-10	2.09803259418898e-11	0.999861401783589
1.34251547457092	9.40658035359944e-20	2.77924702750647e-06	0.999834883469843	4.87343434729274e-16	0.0109979906041304
4.91152961180571e-06	7.25186205033563e-15	1.21922037761086	0.186773003240563	3.89500541303973e-10	0.999980228357682
2.00640898219271e-05	7.8134303381715e-15	0.471277687402664	0.506090222447612	5.54558817417036e-10	0.99994477786844
0.176125804419172	1.06544984439055e-05	1.23943526459136e-15	0.998726658457311	0.0626209831373707	4.10624774138612e-12
2.33251067677554e-05	2.4465035981822e-15	0.556145681525652	0.268663407768979	7.40940522408673e-11	0.999799115484862
3.96690216482287e-05	3.10978111126396e-16	0.873156069491218	0.854985120688441	5.19803763563018e-11	0.999991470725634
2.07437095564178e-08	4.21283390024982e-15	94.1436058055602	0.000149426026563183	3.73998841086722e-11	0.999998233939664
1.74476805856128e-06	2.2740398497325e-14	1.40011457921771	0.185012186014311	3.28257795834512e-09	0.999993994963801
1.93840887862854e-06	4.42363618900596e-14	1.61669501909222	0.226310741457675	7.29845279886402e-09	0.999995572251595
0.150532639035403	0.000111847285349378	1.62343972529163e-14	0.998611146080774	0.406389433309017	6.25797981197193e-11
1.60992764974478e-05	6.54662476226935e-15	0.777750365756938	0.222214781384545	1.46966793808855e-10	0.999911228292975
1.9296992686397e-06	5.70461214747287e-07	4.36350341423215e-10	0.130669755480017	0.0549031739604043	2.69589027475514e-05
1.71973533704047e-07	4.04522476548744e-06	1.11841063653928e-09	0.00918683006783539	0.201829701519282	5.30591449605356e-05
0.12634957933285	0.000323880368791925	2.0262867350019e-14	0.997539295005083	0.531592394823244	6.02435254820068e-11
3.91814539945583e-07	2.14532481743114e-06	7.74192890263377e-10	0.0263889890976831	0.173685321190692	3.96374046622818e-05
2.53729418676184e-06	8.18214200269864e-08	6.21703811716008e-10	0.0679542730432746	0.00379275964826867	1.17766841005397e-05
0.00339643800738978	1.11144162016829e-17	5.23368620989796e-09	0.915797942139358	4.0334652458325e-14	1.50410888610331e-05
0.00574895476123654	3.19828835899599e-10	8.86417664486694e-15	0.952543623843264	1.5831409534071e-06	2.28866210140647e-11
7.56414698880296e-06	1.4707886426043e-08	6.32437042499342e-10	0.201337222846767	0.000501159585840523	2.06680716596352e-05
8.72660491998519e-07	4.12517600405512e-06	3.7534204359718e-10	0.033156134969951	0.159955207887001	1.28340416564225e-05
2.84158102811415e-07	8.16537283593796e-06	7.70886316184615e-10	0.0338570479879062	0.542080920369824	8.26551691246855e-05
3.30351865640078e-08	8.20659539137437e-05	1.80658501168111e-09	0.00188738494979185	0.848082635298594	8.90673377702165e-05
4.69948172311881e-08	3.10405609597605e-06	1.39505535337258e-09	0.00952720977262904	0.408181175450207	0.000265901095785932
0.000138283022174264	1.35885832176111e-15	0.257948309927292	0.77828987149308	3.47708032180267e-11	0.999846255660883
3.05061439946084e-05	4.14554173289999e-15	0.522330545863607	0.699145581627515	3.97778897744292e-10	0.999969318889108
2.2019811586003e-15	2.3948909998703e-14	0.151289332824689	2.5544168363828e-10	3.06593520655663e-09	0.999937957964658
1.69702912910532e-08	0.000102354268742409	1.91089551327331e-09	0.000744695041370566	0.835098419711293	7.56904502923955e-05
0.00226056461392345	8.67544945385507e-12	6.05503154979616e-14	0.905086697925855	5.16036151602842e-08	1.89777186193105e-10
0.00119597150229049	5.31004892821756e-10	1.07060213775455e-07	0.817100177186277	2.89301954987492e-06	0.000288497796994338
0.273686681637012	0.00200920137671019	4.36939975065188e-14	0.99882852712285	0.869677433131228	1.28790911294399e-10
0.0268400489649812	3.85602249429432e-14	3.49028202662993e-13	0.995601816033324	5.38160944204646e-10	1.90452763073574e-09
0.000333640468361897	2.37198396872793e-16	3.19319038516314e-09	0.521512898441848	1.26333206372203e-12	6.8362055669287e-06
3.99616253680966	1.69785067624567e-12	2.11230319748165e-05	0.999939229942373	9.91883755290876e-09	0.0603959532446099
2.8078032783974	5.4626402825255e-15	4.84420690330159e-06	0.999883629065719	2.48615919893848e-11	0.0104085132961714
0.0402778853653379	1.43520823080329e-16	2.62018284941217e-09	0.995442249522845	9.75702432854717e-13	1.16850104616697e-05
0.0732681495479352	6.4004075668182e-13	4.00941847182213e-09	0.994087400491279	2.6018303714684e-09	5.61204784091205e-06
1.05434307469137e-14	4.32861866779512e-16	0.260828936671257	1.38168954252299e-09	6.16170049723139e-11	0.999968576323503
0.00257715510981972	1.25356907501925e-05	1.30797641555039e-06	0.991525811429078	0.474836195816197	0.0382756231503141
4.93898725862143e-07	7.2829521519365e-06	6.92231347217408e-10	0.0203963799061173	0.274829043075059	2.43247115372972e-05
7.11697627458184e-05	6.50621877896775e-05	1.32916837263505e-10	0.179209142955515	0.177034647869525	3.82210132897567e-07
0.0145578983171027	5.6930471658203e-09	1.440614273259e-07	0.985992005223603	3.26181409450683e-05	0.000601099575441207
1.21133398495898	4.64598850480596e-13	4.30921584049936e-05	0.999783797206183	2.57306761727898e-09	0.106550156200371
4.74692062868662e-15	1.35838638156618e-15	0.307648084984665	8.26475648660913e-10	2.47272280279976e-10	0.999980598585997
0.000841984184036603	2.38764779878787e-06	3.14419046174905e-16	0.609221264597651	0.00862519155291285	3.24242999374623e-13
0.376467686192363	0.0129752941132911	5.16474400209713e-12	0.9989923197832	0.982415250594866	8.89130353805077e-09
0.393268463210755	4.56146833331751e-05	1.56244010804355e-14	0.999040532193161	0.11366981926868	3.92753257008298e-11
4.06525694717902e-07	7.97699028810081e-06	1.11157245199049e-09	0.0456156937619333	0.5248828407676	0.000113425093332722
2.83498090534664e-08	0.00018901171760636	1.82071168029018e-09	0.00206404747603926	0.935086468565999	0.000127897166021138
6.67676551509684e-06	1.19326653162982e-07	5.62503015850617e-10	0.0626389090624754	0.00124604957267312	5.42120415803191e-06
6.30499950586349e-06	6.04280317663187e-15	8.52936932128143e-16	0.000706568704929941	2.73785305688577e-12	2.86067801598717e-14
5.01476777230191e-15	1.21143796850962e-15	0.313614195914453	4.30503879400653e-10	1.24753198084191e-10	0.999956531460646
4.55523088765948e-20	9.11681268317168e-27	3.38947576421931e-36	1.60103883393131e-16	3.45812765067534e-23	1.11533073159793e-32
0.00362091195854818	2.83995085031325e-10	2.17604630579571e-06	0.969809331156875	3.38266069469784e-06	0.01474342416357
0.0761972216928492	1.0190628997941e-08	1.06887444010088e-06	0.999278588857659	0.000251961498924096	0.0146726372556671
0.00738345650926167	8.98093482540493e-09	2.99079269296317e-07	0.970765492055137	4.64803643623749e-05	0.00118983287702883
1.53104244531049e-05	4.29572027114162e-07	1.46460742028005e-10	0.414524939049636	0.0228536150162786	5.88135664499377e-06
0.394330380604876	0.0124430384201979	5.39739473525665e-12	0.999132123287179	0.983148648541246	1.04620452027208e-08
4.06311555681826e-06	1.50161535616508e-06	4.15605188027417e-10	0.211854014852029	0.10298572910411	2.42610469342582e-05
0.047192299926468	6.39522375275148e-05	2.24358389020812e-14	0.98711568205287	0.165498229224818	2.08156834029272e-11
0.000714815836292274	1.03409064940704e-14	4.39571224540162e-09	0.297809514590083	1.57517508927947e-11	1.15431721809362e-06
0.00502535009424673	1.19880064885428e-08	5.46873621872126e-06	0.989039364736721	0.000285119551065052	0.0714908298725893
0.000514966512057983	6.86682476783586e-08	2.78620405485809e-15	0.458564154029571	0.000220746682039593	2.56673720527176e-12
6.78816935210658e-05	8.11520032687877e-08	1.70220027340308e-10	0.821915018348555	0.00661046662578224	9.84266587995197e-06
0.0371879019626272	9.55807598756432e-05	8.64990574679763e-15	0.97872965135005	0.204509584553152	5.46980875743649e-12
0.0121979276013686	5.15876224820264e-12	4.821742295668e-16	0.971865533149152	2.28897621698124e-08	9.26183424130801e-13
0.00239416125572819	2.93376283963942e-05	1.28249360891534e-06	0.973546837325038	0.458454645364897	0.0113082147420712
8.19145484705814e-15	2.7783507564172e-16	0.471480852473032	5.11611592567029e-10	1.81660136380431e-11	0.999964670392943
0.00245602673559676	0.000169720012663535	8.55344086180545e-11	0.670465617117192	0.242917917668131	3.47216667236994e-08
0.0329430786806739	3.04923698651711e-08	1.03666342882312e-07	0.993170214603963	0.000153074297820378	0.000409228245168674
0.148059751627194	0.000170071069297357	5.9679582470397e-12	0.994775509541097	0.324347287855002	3.88974956041843e-09
5.45237944014553e-15	2.85432620805159e-16	0.445622547233974	5.58691326437424e-10	3.85803441186078e-11	0.999972176411076
0.000334045496331258	1.87922461046568e-07	1.1240963179553e-05	0.488249124795798	0.00133525323166835	0.0143753334098979
0.228212188979531	0.000167558640377087	9.44446527680788e-11	0.998007105699395	0.47169703567149	9.62490694288471e-08
0.89870811272369	8.3955854606526e-12	4.25089723458328e-05	0.998640684411759	1.54731089897612e-08	0.0169171229791086
0.489784608661283	1.73627460661026e-10	1.44510826868087e-05	0.999928281460482	6.25146024207226e-06	0.251361013520715
5.994336060561e-05	2.32833810017653e-08	2.97284136286403e-10	0.75373248951737	0.00161357392191577	1.16394890132237e-05
0.210757018556409	6.47187251025527e-08	2.96714035145867e-08	0.998592001505424	0.000332226977493991	6.92848406434413e-05
0.0478816147048719	7.6651556918536e-14	9.05365580724269e-14	0.987490091864075	2.58217151499498e-10	8.0470163885806e-11
0.00157597433791483	1.8531350952211e-08	2.30472523226997e-07	0.777530161129187	6.57874011998418e-05	0.000340168739484352
0.152374189364552	7.31616625941925e-05	6.28778877371112e-13	0.996773987498024	0.255337557848274	6.17972973353315e-10
0.215646738483402	1.58708869120166e-08	1.60344193248141e-08	0.997551824592845	5.80966567248659e-05	1.71037712931809e-05
6.5181796005221e-05	1.15735584313408e-08	3.48436349993163e-10	0.677929105658284	0.000384115475637314	1.09850862938545e-05
0.0323611184988635	0.000389831815732544	1.65870647611375e-14	0.943698003508873	0.34990154486081	3.6808755378708e-12
0.00304316636917462	1.13246138032267e-11	4.02473571072409e-14	0.938970039507605	6.80563164812939e-08	1.75238561855157e-10
0.00451202784764813	0.000186463115201371	5.00675754524652e-12	0.620928078137861	0.171646354823787	6.90981837153877e-10
0.221117189515423	1.98455866848211e-14	9.16974154242951e-11	0.998830885437494	1.08415760051344e-10	2.62624832525879e-07
0.0131926969003479	2.46889055534608e-06	4.48585590680889e-06	0.982494651404494	0.0135966501713705	0.0148632777871668
0.117830340918601	1.0404729499229e-06	2.19483245416644e-14	0.99695890795856	0.00498629151595754	3.79979193794757e-11
0.0132572053840382	5.3105527863845e-05	1.87984896414106e-14	0.985181056125574	0.24181085832184	8.06621699448844e-11
0.0196758533338884	6.39213408222198e-11	1.10757660419573e-09	0.982828658965134	2.91931414550821e-07	2.18153928932837e-06
0.0134810525765433	1.39407860824721e-12	6.62464944721545e-09	0.954984327728437	4.35037879917243e-09	5.76804428903924e-06
0.000100886394799147	1.25239657616204e-09	1.66994370029872e-07	0.281418206149793	6.64352555555455e-06	0.000494642135889906
1.87836510513501e-05	1.74480007096005e-07	4.95049495932383e-10	0.624072219885971	0.0183962859343626	3.69625833556716e-05
0.00341493694041335	4.25536697750051e-05	9.84140894280261e-07	0.984674602506696	0.559752126145392	0.01226175825741
6.31814550453772e-15	3.72052912705509e-16	0.21098446849899	2.30618514540509e-10	1.5664080704123e-11	0.999853115506591
0.0601354837917219	5.21928090007764e-05	2.28765660862556e-14	0.983096989183427	0.104153752691366	1.07562621138175e-11
0.0620272691472079	1.08290919955249e-08	2.0720654934839e-08	0.995799233656187	6.30066775526839e-05	5.50576024197995e-05
0.0372538550978697	2.76065296047231e-14	1.01347220003249e-13	0.997654324037222	4.12841963527287e-10	9.16235733742047e-10
0.00175339117301484	7.89131014800152e-05	8.30837106465142e-11	0.73254484543216	0.190174227867799	7.43435321231512e-08
0.246775300075373	0.00361674166998961	1.11407387651582e-11	0.906261961376171	0.425106073814459	1.04623322250776e-10
0.00449122453074352	1.75509411597613e-10	2.28113960104371e-14	0.951935173402768	8.82018393612641e-07	8.9845521254485e-11
0.261342497776227	0.0295305182605622	9.02602910414415e-12	0.994803178845486	0.980951153026365	3.12331634508795e-09
0.111730862736514	0.000239318062377265	6.20568352814348e-13	0.996082437081704	0.548681772908599	7.05340472275261e-10
0.0283834252731949	9.3699916102546e-06	2.57621770767742e-06	0.992029274447888	0.050300859181674	0.00898834472321249
0.0195426641316818	0.00359003889930252	6.37413761598472e-11	0.934268567865679	0.72550491818833	4.587347083679e-08
0.00449677235006659	3.18903301499383e-05	1.29896011050841e-06	0.995690266827187	0.696118977403457	0.0475745527960212
0.000158586838953592	3.15137793845563e-05	1.32709958537346e-07	0.899255594276915	0.681070572544182	0.00632214419928122
8.37886230267038e-05	0.463084027714052	4.39196228331083e-12	0.824643661958937	0.999969390275092	2.02286817155687e-07
0.205808592444495	2.61633116048499e-06	9.42624530877788e-05	0.999192712854975	0.0251987839756456	0.269573447522416
0.0037906894793588	2.2833355065903e-08	8.2849630536571e-08	0.670642887986152	3.63138494052663e-05	1.74123232946265e-05
3.20616438133247e-15	2.04941422439412e-16	0.483939512160933	1.12388902573009e-10	9.57878551630335e-12	0.999924412361401
0.0340299260478546	5.91987627700567e-05	2.1173993858403e-14	0.989457046223935	0.146986975810159	5.57333791786357e-11
0.00883618908552776	3.37132127173391e-09	1.29742523058687e-07	0.995455652606702	9.09022650154391e-05	0.00298189284421145
0.00642366348905717	3.10928390623917e-05	6.92848479744253e-07	0.990176888309274	0.379404299831059	0.00886690870520693
4.46301347974672e-06	0.0011464266709543	2.70988805667363e-07	0.283840190362775	0.990929370893366	0.0221406270835334
2.31294313483242e-06	0.0026057931196059	2.69931405109168e-07	0.160163093904357	0.995625462137099	0.0207359997916571
2.4301655442495e-06	0.00199067277294779	2.69611834156758e-07	0.0852180652065187	0.987616525538772	0.00985026020920909
0.36758062733058	0.000157157607561815	8.10091649455991e-13	0.99938758003821	0.538957051909695	2.30194085040344e-09
0.0161723446105583	6.1620920053443e-06	2.74196711452808e-06	0.967728997917537	0.0201821980657141	0.0030455044158913
0.0132809062460629	1.82306234915036e-07	8.88232746336943e-08	0.982837132211949	0.000967176642693622	0.000319778615036479
0.261368172425742	1.67731798966435e-09	1.92998948869334e-06	0.999866892579367	5.76161937121758e-05	0.0453838497880457
0.870863584221499	7.91197507070275e-10	1.08691285351027e-06	0.999963666547147	3.29510270148716e-05	0.0263450893399803
0.0161582063544224	7.70194044910849e-05	6.47619757887755e-14	0.985409651009482	0.269134246782611	2.40998791932995e-10
0.00694927030496031	3.9115005254797e-05	5.02656047427207e-07	0.999186563554261	0.885413769463696	0.0746798126993869
3.81369514138302e-05	0.000105252532122181	2.13290069396639e-07	0.768217015880641	0.91119067295987	0.0165079368522576
0.64390695504812	0.00119607803895321	1.25283103949148e-11	0.999644366188273	0.859206140410047	4.77920476361401e-08
3.44350518082937e-15	2.90205838611329e-16	0.355470004518534	3.10762327152749e-10	2.71701179584833e-11	0.999967822611101
0.00449786383124077	3.3998491361433e-05	7.42032850445368e-07	0.990737566404429	0.538464411241892	0.0126888148859136
0.00423415263083528	2.9430207376214e-14	5.34483886946288e-15	0.908769459558773	1.07812657367211e-10	8.57460669814559e-12
4.5804898028234e-16	1.93645031304998e-15	0.665677888326787	2.34629949375078e-11	1.3685360061799e-10	0.999961266668849
0.020695285107131	1.4439615227105e-07	1.22988728277134e-06	0.988252884603442	0.000856727517903081	0.00358986989614926
1.05682286756221e-05	3.47869475036507e-10	2.94538764656536e-11	0.0456100568919404	1.7816024554239e-06	1.19601925460832e-07
0.0668854298740607	0.00958435702729412	7.3183303950371e-12	0.996226443344784	0.981573595866142	2.14875239699102e-08
2.43134919892728e-05	9.08316968472277e-06	3.33742644020912e-14	0.0973236483741738	0.0453482025635889	1.28327454857752e-10
0.0491417290400697	7.72748878915273e-07	3.12263804498533e-06	0.994240062961859	0.00292075385501111	0.0101645868365975
0.00515232902301582	0.000258578358879619	6.35634658971302e-12	0.93812650681625	0.565931648916216	1.17432984703688e-08
0.0383300018606808	4.76551491082389e-10	1.68854898296943e-06	0.945834602731595	6.33260266934027e-07	0.00030480167841839
1.25728219594782e-05	5.76224454904839e-10	9.63617762726286e-08	0.0312044490824307	1.55020521837953e-06	0.000236584430576114
0.172016062217316	1.93795943169968e-06	0.0985150921174123	0.999825067709252	0.0855561475903925	0.999578201163003
0.00350905235648123	5.45096302868713e-09	3.27384820822769e-07	0.937466800409255	2.59317378683114e-05	0.00127284838373533
0.0593654979535926	0.000180154576725272	2.0906290722723e-14	0.993130461162369	0.42500832627207	3.24320419634665e-11
0.0386270900601302	0.000163229309785171	0.0312370106649479	0.997563023453025	0.637688501472742	0.996942865294188
0.0898690237693621	8.51671726173004e-06	0.0915151991736015	0.999419013180247	0.207018715478387	0.999143051805888
0.253634957539635	1.0288766286529e-05	0.035870072890076	0.999920327633205	0.398193131714814	0.999293823889826
0.369328606813494	7.43533079905098e-05	2.61789391377694e-06	0.998643636632524	0.133263785838778	0.00503077492081237
0.0452383519009407	1.90330957650842e-05	0.119481181444106	0.999722029508705	0.627636854142677	0.999884445902397
0.000114170797797531	3.06739126954857e-05	1.96712254358285e-07	0.638477972531443	0.371471361129112	0.00251041175959631
0.384610469244127	4.84729012950168e-05	4.31872241556978e-13	0.999422126633858	0.271443756590072	1.22173523832536e-09
2.17394544055577	0.837293216364929	5.22282703905338e-12	0.999854596142735	0.999646681071118	1.56032772176223e-08
0.0218360166446438	1.03513041338611e-10	1.46535009937957e-09	0.990129081737887	5.62347330214778e-07	5.82267201451166e-06
0.00698886160632509	2.92444543412355e-12	3.12218191336525e-09	0.963121548506639	1.97646146116278e-08	6.990145007571e-06
0.0066176774118639	0.792040203804926	1.10698081855361e-09	0.995241233286379	0.999966452157674	3.00806854731112e-05
0.038120326818069	0.00054471528866209	6.55827084370262e-15	0.992984536534936	0.687336151045027	2.26584788491263e-11
0.00105133042979516	1.5778913525951e-09	1.69459996447309e-07	0.497884997979771	3.52822276498224e-06	7.57753576729605e-05
0.231393713624446	0.0557410815768969	2.2836346243366e-10	0.999676473679656	0.998901673260526	2.56447123224332e-06
0.00856124532523637	0.0196333098668539	2.8356832103522e-10	0.917642021006298	0.979724008871334	2.12757758867002e-07
0.0206980087108345	8.88217425141603e-06	3.92116479598623e-06	0.984857413625259	0.0389592123763348	0.00884430552324945
0.012950301595849	1.17329034213969e-14	4.55416379416266e-10	0.936634837242248	2.73154966763837e-11	2.806938316944e-07
0.141913335184157	0.000217576320161066	3.54099933831464e-10	0.998354903188305	0.636299298464187	8.77245839351318e-07
0.0871030739842006	0.00123196374598642	4.50927059170026e-11	0.994327902119663	0.720045890639188	8.79211571387411e-08
0.00061615800369364	5.55084120023326e-07	1.29091234855915e-14	0.148255818278144	0.00049081819181697	1.35932239776512e-12
0.557119068554109	1.87074443332258e-10	6.9155973582775e-06	0.999404500019559	1.17122380421731e-06	0.0109470984591312
0.525953853140786	0.0436075962262761	1.20367798272528e-10	0.999737161560865	0.997866684857434	6.19088908774413e-07
0.000243402076160628	2.302936682698e-05	1.22555447369952e-07	0.977266849460463	0.820759648808405	0.0191630302267548
0.0164171456206641	0.000449538282007418	0.0891380060042628	0.997458759240054	0.943695205486966	0.999311496668258
0.00178138274483698	1.04857906663061e-05	2.00612040737329e-14	0.754079223977539	0.0358844574824398	1.84714712811146e-11
0.000237883779762486	2.72584676334528e-13	1.47124191495348e-11	0.511560406167688	1.39906360859808e-09	5.67305912070801e-08
0.0895081320411773	1.48257744559143e-05	0.000122982743668684	0.999452530806467	0.288983776898589	0.660148122039168
0.000814744583933001	1.49940698236034e-06	1.02610239832555e-07	0.985685525509333	0.124769061082745	0.00777227043764624
0.335678529640473	0.00857223036457571	1.75372642176211e-11	0.999322384985066	0.977081449475774	6.92161233280115e-08
0.0215754180720244	0.00146881794582724	4.02638844695805e-08	0.990493747345069	0.934529620956444	0.000106220626534613
0.00259554246317155	5.27988027033012e-08	1.16356432152417e-07	0.895727715723624	0.000382548399403362	0.000195509754628487
1.88912406980371e-15	2.3639077445042e-16	0.585440987355512	2.13839577316037e-10	3.16311766817622e-11	0.999982562134801
0.0162766199110469	1.24864947403564e-10	1.39510334080195e-08	0.95745322732284	3.44807649402442e-07	1.06060071708216e-05
0.00119794065762494	0.000234200351104429	2.13430523530005e-14	0.829056724006707	0.576511153304014	6.32059356104834e-11
4.5068452503536	1.97627011022684e-08	2.07632317002379e-05	0.999989540679221	0.000565366489754364	0.253712252211949
0.242140199657468	0.0519186555164155	1.03970425731648e-10	0.998697089677571	0.996399002881616	2.09789567326559e-07
0.00621432554657136	1.00507988031346e-06	8.30854927665585e-06	0.961313355462924	0.00587548952807027	0.0232499645316953
1.46074006791001	0.0360840561941464	2.79946897478776e-10	0.992112265036017	0.934332447034935	6.46926382858742e-09
0.00678861538070271	3.58062660664471e-07	8.40786332548899e-08	0.997812652996321	0.026640359128175	0.00502888056037783
0.00380262889838616	0.376422834447761	3.93207347534255e-10	0.805676139212951	0.998890161864547	2.17446594476939e-07
0.291748412270172	9.65356281225079e-06	0.000107528883258993	0.999291013275692	0.0779943073709854	0.236913465159199
0.0959355042382259	0.000111375798390798	1.18770600410138e-11	0.977792815982648	0.12796515456981	2.19054092867569e-09
2.70348043403844e-06	0.848378419272177	5.59998257325488e-12	8.97139556227991e-05	0.993233487822457	4.45878550136143e-11
0.0461135543415421	2.47084062420823e-05	1.82141589974185e-06	0.993460659806945	0.108148767785663	0.00423364347892046
1.36502036848969	0.00171020157454336	1.3459543972293e-11	0.999729144858794	0.881759984974784	2.40783216265235e-08
1.42374499132628e-15	2.03014789110283e-16	0.620162101848312	5.97058809810895e-11	1.06089869608778e-11	0.999953494776425
0.929692241438634	2.06459502047225e-07	6.24849680648092e-07	0.999942578712556	0.00482820181456355	0.00952877057047035
0.351770355614785	2.42829416478812e-05	0.042284519691006	0.999791005367296	0.345694047511067	0.997396186123929
6.62124450319481	1.80446618704984e-08	1.4325820222788e-05	0.999977132479152	0.00017978162934384	0.0621778311662739
0.0579554820073106	3.50750050537131e-12	2.26192849364433e-10	0.840701686252915	1.35331580973777e-09	5.9118299699266e-09
0.0141723260213903	0.00204653674307114	6.14799278903937e-11	0.976963743898014	0.867143518427737	1.74118130388531e-07
0.00507104562927432	0.518434456798512	2.24017732156512e-10	0.934964332250849	0.999563578402395	4.32783999097208e-07
0.136858848866589	0.000666041037281629	9.24874869811021e-10	0.993487333457233	0.623178903894675	5.15825924304119e-07
0.0124914875357103	1.7817111363647e-05	4.74652482799963e-06	0.731461255297434	0.0127287198728559	0.000366806735586208
0.0155742850176401	9.91286904484476e-13	6.39875406960443e-10	0.985675154487184	5.67550571488979e-09	2.25951242561028e-06
0.00840865485148377	6.91725525144956e-12	3.24162407125457e-05	0.977288526386046	8.16322471552142e-08	0.0745522966940223
1.48523042158209	2.42161502219023e-08	9.65461371291275e-09	0.999852560237489	0.000140047102065083	3.59303456063057e-05
0.00306811493166066	0.000300824859840875	1.03763334789776e-10	0.902990883399228	0.597971343917506	2.06383576568167e-07
0.0265288255416266	0.000463137219892378	2.70726809203605e-09	0.991742542915811	0.7926307920721	7.29320251165907e-06
0.011193628901336	1.55023073895544e-13	1.30920938795342e-08	0.752043630669673	1.48745644547999e-10	1.18896344048244e-06
0.00957263927875053	0.238742207933074	3.01024972795384e-10	0.901184231794653	0.998000791214058	1.45355288028818e-07
5.42641345384361e-05	7.01870368331653e-08	3.29606489698324e-07	0.200258586148195	0.000401484483186381	0.00126119715817246
0.0664861203635052	2.98103691555088e-09	4.85937965599744e-09	0.996729904342163	1.85905437237907e-05	1.70735104921288e-05
1.08044289132159e-17	1.6289615735505e-16	1.0757997022857	1.18524418703413e-14	1.80608156788328e-13	0.999145551853087
0.643434455714178	5.76774280724766e-06	0.0618906438141537	0.999921091559626	0.121901824530205	0.999025165477863
2.81221589183944e-18	1.57457112862089e-15	1.08373486137094	3.94073706574778e-13	2.51334299886902e-10	0.999992630445497
0.918305227023849	0.000888167720387635	1.22736706607037e-11	0.999723185331843	0.794225819132446	4.42790600453544e-08
0.00131029615801346	5.24338377316197e-16	4.87407001694153e-09	0.856835844150043	2.74405337096835e-12	1.97923207990082e-05
8.18593927264127	0.000424253828167728	6.52876448314652e-10	0.999997610865369	0.960717117471162	3.00945553674462e-05
0.00708882476647292	9.26174475182238e-07	4.66447292078511e-08	0.995015209341383	0.0394385438410974	0.000886419709466247
0.268252642499463	0.00119582286016112	2.10754227364424e-11	0.994366038023881	0.666448082886591	6.19531418079077e-09
0.0529545001938021	1.80920357607758e-05	3.81012682429207e-06	0.965640137089563	0.024088530222883	0.000893153285029678
1.05996146801001	0.00111001542166704	1.36326815729413e-11	0.99976103325709	0.829735687511489	4.90788544535153e-08
6.20133674618641e-18	6.7496269376035e-16	0.513078102910917	3.77499118554963e-13	7.27758894183917e-11	0.999947519639372
0.0391122950310625	2.93898968625428e-05	5.64760495893415e-06	0.984061301629338	0.0837740138932566	0.00493454318820739
2.02276007955404e-06	5.25294459158134e-16	2.8213573135583e-12	0.00700693578929628	2.704589498121e-12	7.02981153312755e-09
0.0310586321690624	0.000534663054214677	1.15272550802671e-09	0.997591773726454	0.90339224647179	1.21628017200753e-05
0.00214071219725288	0.000237573596460482	7.45100532582496e-11	0.906274978043727	0.548602585250337	3.02225585156474e-07
0.259685493921868	1.65838622040627e-05	0.000134705544734868	0.996604669194558	0.0462436011513707	0.0627518551411505
0.0647564846928222	0.195198288862947	6.47903814876461e-10	0.992749002660483	0.998732937931341	7.82945505761918e-07
0.000292178651407067	0.00342279103672255	5.52986365706758e-11	0.553034366716926	0.951993142514625	1.7859470397919e-07
0.147846279397253	0.00112722912157389	2.30032087887551e-08	0.9880685374142	0.654346054439615	4.98675501396763e-06
0.0818225389595514	1.39671425752946e-09	1.27174429174e-12	0.934641138510564	8.56882688426051e-07	7.50618257052844e-11
1.67913622408719	1.91564653802195e-08	1.41055717407152e-05	0.999907001667792	0.000210757727182721	0.0535304403528002
0.0021830207909194	0.00103880288346132	4.94510998188403e-11	0.464485101687799	0.54074427749753	7.93867203673709e-09
0.0132190647026993	0.00158937062511729	3.64968321169603e-11	0.966065194214081	0.851994521365592	5.01459659763515e-08
0.00387572293064587	9.2118547061741e-11	1.72684980937117e-09	0.873604148020854	3.02884262504568e-07	1.81462435065481e-06
0.0221641693441243	0.000107006896800576	6.22166280583106e-06	0.521078513718236	0.0249605853909688	7.76664187778006e-05
0.245001187180073	3.50931651661157e-05	7.97501596468241e-05	0.999680234926501	0.355754767342254	0.459169350451964
1.29006905310008	2.61627501852673e-05	0.0337637783934566	0.999960997625612	0.44887631607611	0.997808105607117
0.00928446026961704	8.95001407909884e-07	6.91013289422605e-08	0.996767453333239	0.0385725580376602	0.00176772154246972
2.57141575547972	3.41224056924533e-08	6.17641574977712e-09	0.99952702719328	6.94002517690845e-05	2.31892758355378e-06
0.0498121023484662	1.9160277859906e-09	1.45099987144141e-08	0.980855200212703	4.47379402179952e-06	7.34640459535981e-06
18.9343019600875	1.21600119419923e-08	2.98753760074529e-07	0.999996616611954	0.000231593486747171	0.00391051932211433
0.951391615860758	0.00603564197227664	1.73384249242129e-11	0.999574610138539	0.959993843193685	2.83756031944173e-08
0.29305731274832	0.00308328363643102	1.41623564004465e-11	0.997387619867507	0.890811471187204	9.9997395960856e-09
0.00737630235177989	2.06047396415559e-06	2.56456606033393e-06	0.972153994825728	0.0111093297952702	0.0106265926032421
0.0608059238017253	1.16569433786319e-13	7.84756727102849e-09	0.998679521580606	2.08169214722841e-09	7.13930643301229e-05
0.0973954492818889	2.01294174711088e-13	6.87090337060697e-06	0.99699649908784	1.65500186810074e-09	0.0108193229957839
0.0818174683307594	0.0309372437835931	9.69763184801153e-10	0.935462029106221	0.953736715217641	5.46573463317851e-08
1.23649414793471	1.51599301647463e-05	0.0556368861971224	0.999964287029567	0.29436114558083	0.999061512009252
0.028527608579098	0.00106901536735961	2.15109041858604e-09	0.993931573979027	0.900753755980922	8.80640553307887e-06
2.06196667809414	8.34081681452883e-09	9.71681486915834e-07	0.999979956563855	0.000263134144460087	0.0183444735688058
9.87230764681322e-08	1.16934120921541e-13	1.52768416716588e-08	0.000298483946345797	3.84237781983919e-10	4.30033108561826e-05
1.85655498791086	0.000143057844683299	4.84151890699742e-10	0.999912351820379	0.590509191835986	1.93937162235853e-06
0.00852847612959368	2.87758954928974e-10	9.989461820291e-08	0.942667871683884	5.75376868292266e-07	0.00018657840087926
0.000655614441216558	8.10848949364278e-14	1.17495322779565e-07	0.800982977562025	6.9924460107882e-10	0.000537364056479483
0.235955401938279	1.14902239829841e-13	2.70621671234359e-05	0.999950057148835	1.06593257734335e-08	0.680100294389295
0.0281894515359994	1.6766452633136e-09	9.30145009252717e-09	0.992902573424361	1.06774574610268e-05	3.72064745259161e-05
0.00173325533774687	3.48816319392061e-06	6.52313509653604e-08	0.983964144001477	0.139692695202918	0.00181929480407097
0.00351387738570881	0.000816786377921138	3.6343253954638e-11	0.947232751653068	0.843444258276652	1.48865432293841e-07
0.00213970724442923	2.89736951147984e-11	4.17585736501973e-09	0.871778595884909	1.42767732212731e-07	9.08065175854695e-06
0.0585727751636891	4.03272900929551e-11	6.68456745427404e-09	0.994797382728074	1.46424338886104e-07	1.99041834187979e-05
0.0849655790687819	0.00400207966209494	3.03601113147337e-08	0.998027629547462	0.974336189619573	0.000120884157348699
0.0044399634179256	0.001350885526924	1.50379805444301e-11	0.9346626730371	0.855701141116206	3.70833856591015e-08
2.38489275058254	9.92006986038008e-05	5.72381660601417e-10	0.999972344353539	0.654247872354888	7.1154823799997e-06
0.0030351967327484	0.00321701162282642	1.4257212330975e-11	0.892933611225408	0.933693684794345	2.61937736059721e-08
0.00110361264493997	4.04754404170928e-11	4.295846411399e-09	0.772612345950642	1.96224235829703e-07	8.93222577886672e-06
0.00356397499358737	9.84236983742428e-18	4.43069054351939e-09	0.911810430321257	3.02851557252045e-14	1.22153885791115e-05
8.22547268554389e-18	1.04498363221811e-16	1.06902157214475	4.95558486609003e-13	6.57772152127566e-12	0.999983874044967
0.0530736976208072	4.36335221274106e-10	4.15226480572177e-09	0.991678342321517	1.73161325001002e-06	5.69812808261698e-06
1.50596302188084e-05	1.3676178566078e-16	3.01743936569233e-10	0.0396964741270211	5.90027284330845e-13	5.60273274112473e-07
7.85364249067782e-18	1.24140563606426e-16	0.987884845592219	9.86336331975316e-13	2.31395943347246e-11	0.999988660731342
0.00386633400512776	0.614991752900219	1.17130440147021e-10	0.9571511917507	0.999824458875824	4.50037629627103e-07
0.0331458389611419	0.00216456862894219	2.75483422322288e-11	0.98865893730485	0.906403593633807	4.57717074641321e-08
0.440753889959798	9.37015304554341e-13	6.35808283307734e-06	0.999972974717723	1.03403733486293e-07	0.296458534617364
0.15222825818049	0.00126956832111856	2.05113157804866e-11	0.998734784587804	0.888698438123116	9.00188956562393e-08
0.0194277865419943	0.00207053672478846	1.18850259754452e-09	0.995366301184935	0.971260061574815	9.3845180334931e-06
0.258375112998691	1.60181828296443e-11	2.85907374861968e-10	0.99871494728859	5.14497891025506e-08	8.12562004239523e-07
0.0450243160931595	5.68208422662857e-05	8.45517366435982e-12	0.99612173548877	0.356577595742191	3.03382671203501e-08
0.0172226137646866	5.80251047406151e-14	4.73005771251988e-09	0.983517152750597	2.76803911177637e-10	1.24287884467213e-05
0.355456849582857	0.000131438472185168	7.54649169343282e-13	0.999931600348092	0.847478035828326	3.03074266152726e-08
10.9746461516844	1.25082085798644e-09	9.99026888267523e-10	0.999954473893484	4.60810517948986e-06	1.17981870828063e-06
0.0395220824943015	1.7319142890853e-09	8.26574155307119e-08	0.99713233434581	2.47128389279943e-05	0.000478514978180901
0.00230489263978671	3.15655070252642e-11	1.31412553067485e-09	0.793276706602523	9.63726556678103e-08	1.29524268553159e-06
0.00268806868877132	0.00036339247717617	1.59056102768568e-16	0.919892411077222	0.65913346141192	5.61965137991952e-13
0.0032673834981951	1.18436536748296e-14	1.71510979166517e-08	0.931317438189704	6.06345840373926e-11	5.93594374853848e-05
0.182552585536185	6.48158711342245e-05	4.60307566799988e-12	0.999794465057402	0.715239327129089	8.87304951374124e-08
0.0164309638083608	0.00275569329035732	4.24130472384599e-10	0.996589323000393	0.984548273664622	6.01094882338604e-06
0.0718288291776226	0.00193174213484473	9.82960913229974e-10	0.996519715887442	0.928362792784013	2.49851836744418e-06
0.00274679179567813	0.00165868471487253	1.93335575689909e-11	0.921311148816164	0.8882279584742	7.44899111882019e-08
0.0752237965256731	0.000158291192407043	7.69487564126896e-12	0.998768818099818	0.711179826768051	6.04563210608905e-08
0.00145176634487275	2.14397507147645e-11	5.71526117407401e-08	0.93776628604759	3.26837692245406e-07	0.000425309226832462
0.0141392753119184	4.03453629509976e-14	5.22845637593068e-07	0.991190590326915	3.44934976045566e-10	0.00389514680703236
1.67937712384736e-18	8.45443572294789e-16	1.14542919705431	1.15986124528951e-13	6.10839408313476e-11	0.999986856864285
8.65438016900321e-19	2.95782397876575e-15	1.21043191058692	9.98776071838717e-14	3.9416246140692e-10	0.999991893573094
0.000766024440920462	0.00168079854042522	3.1745644861662e-11	0.75450087039928	0.895699215044708	1.03344330102012e-07
0.0159178235699374	4.42474175059066e-07	5.77001400488676e-08	0.998555610589821	0.019998053881525	0.00237362964663364
0.036353743724494	4.73763907397475e-09	9.63060484729222e-09	0.978189476639111	1.29641286168406e-05	5.96708581475547e-06
0.00936446862475024	1.43328403382415e-06	6.67187012158047e-08	0.982547861650596	0.0179117684660998	0.00020973478707106
0.00198466466039473	0.000917380948796807	5.9653762753061e-11	0.908740032587002	0.848854321899924	2.52002237869142e-07
0.00843048027926885	0.00543159771695202	6.25763887017811e-11	0.970951047704912	0.965364736601026	1.98506702205438e-07
0.0171049359982499	0.000194586811673191	5.77672337399237e-13	0.984714942557667	0.581711278084155	1.25056215224163e-09
0.00068312746162459	4.78804386903805e-06	1.5393920401063e-15	0.754467852185529	0.0252918679049993	5.89423224173041e-12
0.00533896872405555	1.8131066639635e-07	1.34205364643946e-07	0.997945495423428	0.0176271825587039	0.0112258694873379
0.0039564497149646	7.18020877036409e-06	7.36585033958305e-08	0.978984005614149	0.0897115245064147	0.000758975004209959
0.0015187090728674	6.24302573205865e-06	2.15018273899622e-15	0.864190096348243	0.0366444888356651	6.51765938130166e-12
0.00873850864038546	9.53516958812207e-05	7.64344077450479e-15	0.95247877461056	0.296845343103108	9.92892870492852e-12
0.0394895674445777	9.53067558918332e-10	3.67870529590875e-12	0.96428983325612	1.56676665453705e-06	1.17842422779145e-09
0.026971927046965	5.18444598054015e-05	1.39837403125678e-14	0.99839785127168	0.653828322310057	2.17937509565914e-10
0.00355640267608274	0.194746237177791	6.51969563378903e-10	0.991068389254223	0.999851902999481	1.85705689271769e-05
2.70902441749205e-05	4.08351815821701e-08	1.78502453150657e-15	0.103840003482078	0.00019446341469597	6.95696610309965e-12
0.0340020258398371	2.64862428101813e-06	3.43118114450665e-12	0.934411160287855	0.00300025528961838	6.06896455983167e-10
0.456892287294578	1.18470916528273e-10	3.7252026705858e-08	0.999835375519803	2.22428437055419e-06	0.000367258594651634
2.17184100084747e-18	1.47634471187531e-16	0.372347823590426	2.82714281148652e-14	2.00768489359377e-12	0.999785783237243
2.46448882020659e-18	3.30432060766808e-16	0.208591499983754	5.19761322641251e-13	9.16033176253778e-11	0.999971207861508
0.000739224684681945	0.000483789526073066	2.55377085044637e-11	0.747580674597567	0.729113496954518	7.70319547480529e-08
0.00110401788364421	3.83106665655324e-07	1.03149300436934e-11	0.756620714465657	0.00173025183265378	1.92781667353476e-08
1.28486670329074	6.59814217844502e-11	3.76259523666311e-08	0.999980707087001	2.98716509924254e-06	0.0013718709864788
0.0137930924249177	0.00550070281491108	7.49038775773425e-10	0.89877717481369	0.91003616398744	1.94593402140044e-07
0.108764105784018	0.00863398050662976	8.69807957127292e-11	0.99809178444157	0.980342757296278	3.57008422826742e-07
0.373442184249887	4.14938812854769e-11	3.50344001940703e-10	0.99938163723135	2.50352447686389e-07	1.13765292980102e-06
0.0377973006750313	1.32569370399678e-10	6.31860446899066e-09	0.993955843221507	7.94950942169088e-07	2.08322248011859e-05
0.104990428297844	0.0335536969025874	5.09088368400709e-09	0.999701877553585	0.999099977333352	0.000157700684348054
0.237968663465096	5.67315201178068e-05	0.000129802451284599	0.976433131722253	0.0343778546321425	0.00740463861254057
0.0143757342420686	3.53318220865972e-14	4.15410881106705e-06	0.981134499454258	2.7795174120976e-10	0.00761955590458151
0.00296848202205009	2.87952339985308e-10	9.5778580835816e-08	0.904769567891996	1.58729216613785e-06	0.000191557174723042
0.00871371073658641	0.00364755266122531	4.76993905928988e-11	0.945919847863351	0.929347294573227	5.76991602094041e-08
0.000282571254621702	1.61851647800337e-05	2.13106295813957e-07	0.909199723375741	0.420211714357695	0.0061306273589692
0.964908247361507	0.0285682206130269	1.43195570983842e-11	0.998604949138291	0.981166994325878	4.88154238878352e-09
0.000443618688640305	4.07682315740478e-05	1.05427167505696e-15	0.540841160398735	0.141511546089076	1.94607601728674e-12
0.504677122317978	0.00920806002146267	1.8594238973052e-11	0.947707518453315	0.646850332875025	1.52015631925007e-10
0.0217927017380838	1.60684116478911e-05	7.95234726243073e-06	0.991047739124214	0.0919979680573592	0.0324252054437945
3.52077392863425e-41	4.71005010832358e-26	9.64551999838296e-31	5.20955411064024e-39	2.41816946223047e-23	4.86859683929934e-29
0.00571836335217951	8.988320047848e-12	1.17232819333132e-09	0.945895711645863	4.41947959436268e-08	2.37682686647143e-06
0.000488122365241725	2.07253177755517e-05	1.67304450771195e-07	0.863972576935709	0.21381744598768	0.00215644703100763
0.00101989275957311	8.49925988275207e-06	1.57628002410435e-07	0.985523794574669	0.405345014836539	0.0088979830040185
2.00528510585113e-20	2.89498687285091e-18	0.268948347480402	2.95953688420648e-15	4.92185380456034e-13	0.999971530438697
1.09151319447031e-18	2.36393104032132e-16	0.21205422170339	1.00043715389499e-14	2.23947448660773e-12	0.999470862810073
0.000946068039000377	3.24631297931834e-07	5.30944312266531e-10	0.941601968811695	0.00737624186705522	7.01196454268369e-06
0.93026312160685	1.39355925771064e-11	7.83587835590987e-06	0.99990738031553	1.65478653031994e-07	0.0818530863250937
0.0234412442321776	8.82449455847667e-11	2.55680145015518e-05	0.998526565112514	3.52171959857288e-06	0.358715882243059
0.0363756226066615	6.15676109442033e-05	4.6066383578534e-15	0.998334914610638	0.607211059288474	5.27697746590103e-11
0.00368924516923791	3.14035169548971e-09	2.97534445965613e-12	0.911282063051621	1.43298241908154e-05	5.40444812776611e-09
4.94398855131674e-20	9.86783783779877e-18	0.277174973489657	1.03262933311572e-15	3.95206711317552e-13	0.99969684142818
2.77559074560345e-05	3.14449291063872e-12	6.03798140308511e-17	0.0669309451513703	1.36867341345236e-08	9.94341992986603e-14
0.000651364366592377	7.29316805851912e-06	1.16270320699475e-15	0.730852801068332	0.0405889131029384	3.64297198142503e-12
0.0285400758712591	7.41337431876264e-07	1.04250340364704e-12	0.584603546692728	0.000176914996987593	1.31506026729581e-11
0.00342599583380415	1.70466741589741e-09	8.78450147492198e-12	0.810067167850482	4.19132225215038e-06	6.07191101186485e-09
0.00120117088649131	9.05286465543492e-06	2.44731544279518e-15	0.824646954642063	0.0382623314564781	8.67083020395218e-12
0.00518864243421484	4.68332484706704e-10	9.56788544157166e-12	0.942678520450681	1.59604891836484e-06	2.84824145831399e-08
0.0626598934136917	1.04545724961025e-09	1.5418695713017e-10	0.998643728581372	1.79620928406221e-05	1.30464945545569e-06
0.00996749184343409	5.04335815544759e-14	7.81962521559536e-10	0.947795626892543	1.70227595553336e-10	8.3564177269751e-07
0.284690120892433	9.6249644998924e-05	1.26167280448448e-13	0.997989531100231	0.279288522986884	1.06712435597142e-10
0.0510025615778983	4.27521735251292e-05	9.1619798193869e-06	0.987754232080272	0.107227828017153	0.00874025593701205
1.41814090189413e-10	3.52380355689699e-13	1.61549906648945e-11	1.49075176513076e-07	1.1830200141906e-09	6.22349021635837e-09
0.0288099392707455	0.0226665679107968	4.09982076309048e-09	0.995726127876204	0.99642894134137	2.30553532522256e-05
0.0274775221570021	7.75976971555845e-05	2.30438428691247e-14	0.998395160291748	0.694800312434995	4.17026331033108e-10
0.029140005558492	0.000119642643716519	3.33492490451964e-14	0.997716434309224	0.645311232397788	4.93957004517218e-10
17.0496598056239	1.10895001365408e-12	0.0224115464039904	0.999998299040784	5.35692896823362e-08	0.998271134899686
0.00222088084913389	0.000375003353100698	1.04636909847275e-10	0.900480584809257	0.6913735431648	3.06227829799208e-07
0.0244501730050044	0.00544984352712469	1.0338863210627e-10	0.988646578421885	0.955394853191912	3.38158807112416e-07
9.96563077723717e-06	1.81300878174941e-10	5.81404499703258e-15	0.0173057328416084	8.62227470384175e-07	4.36567932161675e-12
0.000705540202653326	7.58549816277399e-06	1.18495267450414e-15	0.774899483389173	0.0459349300978681	4.60568064524101e-12
0.228020093041307	2.74424735664933e-10	9.67356246974982e-11	0.999846247779379	9.12826801062128e-06	2.41518125774953e-06
24.5504367684293	3.27221922821862e-14	0.0224341203063667	0.999996025020807	3.60680833886995e-10	0.995388275384027
0.00794500794209158	1.42982519205366e-06	6.75104147842802e-08	0.995546239326711	0.0551810740037909	0.00137415766326813
0.0296078839236272	4.32396296886236e-05	2.82410266271649e-14	0.998811593800645	0.585665076715981	7.09568741916201e-10
0.0112416541214646	5.54305085738907e-09	6.51809385043269e-08	0.998439511419837	0.000335833831358961	0.00350135242687298
0.00351975591625319	0.000382221583333303	1.76387460445274e-14	0.7543691494794	0.470842726064689	6.58901257904523e-12
1.14232796282488	3.07211454077559e-11	6.0103275223092e-06	0.999930908369632	6.41486774642271e-07	0.0471089055355188
0.0104630772725159	7.71335789097815e-10	2.60347474862966e-09	0.977739272985388	4.10164240489979e-06	8.90835439504412e-06
0.65458191181625	0.000130307030879758	6.01703609460612e-14	0.999918049360802	0.762631730210943	8.80674322797726e-10
0.0318599616837623	6.79014202742972e-05	2.67858168689921e-14	0.998689718462171	0.655503707763997	5.58911080703626e-10
0.00152119709931075	2.31284245638256e-13	3.42993130136709e-09	0.7888990458606	5.95399429949422e-10	8.09215307735349e-06
0.321510258914222	2.79731815955703e-10	1.95446083109783e-09	0.999621742740076	3.5322421272917e-06	1.10837177618042e-05
4.36214292992734e-20	4.74523194992184e-18	0.221024515965388	1.31630033428504e-14	1.75747777115628e-12	0.999982101489882
0.00277982581223029	4.88380418692455e-05	7.17626944693069e-16	0.927613291702283	0.239084908913896	2.47992847590745e-12
0.00657705505167975	9.27815000029798e-14	3.46666279682577e-09	0.43068295394715	4.25839889067433e-11	1.20534785957558e-07
7.16333086841824e-05	0.000462813367087798	9.31343200878849e-11	0.198070747798713	0.713432071394069	2.18626252592437e-07
3.50125271155177e-05	8.9015858225336e-12	5.04994904200495e-17	0.129586682780762	4.92227425556011e-08	1.7110826132766e-13
0.0144078528728871	4.14140136236028e-12	1.54549533620931e-13	0.984315099556565	2.03213486960256e-08	6.07269561962397e-10
0.98786993363208	1.25971315239497e-10	1.84720010861332e-08	0.999951849981246	4.45494162367594e-06	0.000247633577527199
24.6196042852317	1.77013886946754e-12	1.16957365733555e-08	0.999991653013617	1.04711789573e-08	4.8070767019126e-05
0.00428193752615151	2.18566867927095e-09	5.90913171852743e-12	0.895452256169289	7.76505821514562e-06	7.19350764739437e-09
1.29183776721706e-07	1.26568191716649e-14	1.84563168099211e-10	0.000565692374174834	6.91899531729768e-11	6.67859017398741e-07
0.0181538725161783	3.12244090686687e-10	3.64631848331173e-10	0.997353261441349	9.36789290326106e-06	5.50448549358409e-06
0.0011671089106492	1.08961672458259e-23	4.81152863426818e-10	0.658092914871523	3.33704487217397e-20	4.6468349930913e-07
0.0218533702662409	7.00816868225592e-10	1.72504394015477e-10	0.997243442074828	1.65856743206937e-05	2.09666111681171e-06
1017.60059613251	1.64338018047315e-13	6.21839532903395e-08	0.999999917388684	2.8591046909432e-09	0.000532224363138478
0.00530415461735792	7.87111658053641e-06	3.40792132389156e-11	0.94958458019015	0.0343874645888817	9.81506312552018e-08
0.0138177515160557	8.19535161217677e-07	5.14738146152246e-13	0.983801188272567	0.00474877837271517	1.77428399816974e-09
0.0166955924181169	7.66820908509751e-10	6.93921499288222e-10	0.997601500694873	2.07480732496176e-05	1.60954627700093e-05
0.0232081655927847	1.38191208055044e-09	1.67643848736936e-10	0.996643515811004	2.52835049768384e-05	1.57434351305594e-06
0.015271924129957	5.17033852920331e-07	5.86618014347823e-08	0.998379258228707	0.0300016284150213	0.00168012116244347
0.00495563841042581	5.99649345855556e-12	4.95436855426942e-08	0.976719260457134	8.48245760058274e-08	0.000269032878961627
2.10155588358288e-05	7.67735970602739e-11	3.5619049612875e-15	0.168455982213618	1.08807984948367e-06	2.46057133328461e-11
0.00611273346808481	7.35578714629824e-13	7.71422620646597e-07	0.979410879317231	9.48059739553024e-09	0.00386614872735305
0.00529245989531261	0.00145038634566591	2.18757772937117e-14	0.98487251864625	0.957003963333692	2.22273887272683e-10
0.000209244080116782	0.00118720357730094	4.53497591729935e-11	0.3962389397592	0.860751894577983	9.17735932225535e-08
0.0357616698469052	3.19849096655166e-12	3.77016603806088e-09	0.994553945046839	2.01191984537542e-08	1.6077312650758e-05
0.0137577307034724	5.92896495077267e-07	6.85237817148169e-08	0.998090312609706	0.0255874190313822	0.00227457319075645
0.0164632782226531	5.09314044882947e-07	7.92626825946057e-08	0.991321439779122	0.00365558297460339	0.000532092798896981
0.00502324533414815	0.00157576827245363	9.7893046472745e-15	0.983362989563383	0.96368490160605	8.44896327429255e-11
9.49042128236987e-06	1.98260264353661e-06	6.11459465373125e-16	0.0316395804043592	0.0106395801505204	1.42102755755409e-12
0.0040262699028893	1.29071869020723e-09	6.24933449527136e-12	0.948240724021067	6.65218962661288e-06	2.55320092371e-08
0.00193618084714545	5.67560768795256e-10	2.96237885698321e-12	0.907518795245627	3.53526095497962e-06	1.25625471774242e-08
0.0287829202487428	2.35681731217445e-10	5.56060355740969e-09	0.990259298786931	9.04278436743473e-07	1.82833984698612e-05
0.0211010520773044	5.29576245133843e-10	3.19155680093358e-10	0.997865155031081	1.4805197528522e-05	5.78108417635634e-06
7.93314680622539e-08	7.04828018906668e-17	1.28230124939054e-07	0.00441972323102788	4.30135332836707e-12	0.00661354956281675
0.0073150020392435	0.00012165066474215	2.10180618821637e-10	0.984688901041018	0.588005360117351	1.43996504292617e-06
1.35176907145589e-20	4.20645461839905e-15	0.473734470591216	2.32220081731101e-15	8.57005151780655e-10	0.999985760508435
0.0130760638015047	4.22715386579009e-07	2.06269284368609e-13	0.94952344806264	0.00118539923152903	1.66468175093541e-10
0.0273588369563516	1.56968303201179e-06	3.66443228636283e-13	0.989726005087957	0.00595672374403086	1.20317963256568e-09
7.5310011626657e-08	3.98128499408253e-07	3.17904656677538e-16	0.000152052573366406	0.00138249566661567	4.01286145001262e-13
0.124966875879537	6.71312932098083e-09	5.56880277313688e-09	0.997629513439045	2.42761028859036e-05	1.76341431144523e-05
0.00249752598668812	6.9209683708624e-05	5.04600054591721e-16	0.847991796478507	0.219820219482459	6.7080467623712e-13
0.0424114691014112	0.000748042246367203	8.7947217794127e-12	0.99934285926821	0.965823907339921	3.01433161096573e-07
0.0552460614352756	7.90184309134516e-06	8.89888186521442e-12	0.999196658121929	0.172688398475196	1.74491650631453e-07
0.00622921064408258	0.00175449515392546	3.70921605731148e-14	0.986456479039892	0.963146602929023	3.5179901518077e-10
0.00197553889605125	5.54980577924065e-10	2.42035188874672e-12	0.894720576363168	3.24502120394403e-06	7.98573420870679e-09
6.09192572035935e-05	6.0260911184319e-15	4.44907994608336e-07	0.754160584244597	3.36952836946877e-10	0.0200547082898303
1.35877782123489e-07	3.24998439680101e-10	2.59859773041538e-10	0.000705953919756707	2.0800056404175e-06	1.12889389330736e-06
0.00881132871161781	0.0153866418966431	4.03650366750979e-11	0.916833608212609	0.975294914474491	2.71436041244575e-08
7.77193307234529e-05	2.16920206219785e-11	2.26916023790915e-17	0.274193632375524	1.40392151744728e-07	8.61163735391628e-14
0.287254025509846	9.99435805377243e-11	2.25962916587561e-09	0.999743942321892	1.94911371913861e-06	2.2478190171558e-05
0.00159151526464043	2.98125957299831e-05	2.7811926722222e-15	0.883459621878383	0.157812988841633	1.04235450609203e-11
0.776970376717496	2.8588065317576e-09	9.21736647474868e-11	0.999974370437837	0.000154144632163831	4.35188217805349e-06
2.63651346810278	1.85799837232683e-10	5.4317942008536e-06	0.99998482899841	5.36438927357033e-06	0.107067135887568
0.672748151844628	3.15371826760712e-08	7.35421459698679e-09	0.999692645919279	0.000181525170242554	3.05741295048196e-05
0.0299328179590691	2.556666190523e-11	4.15513837116269e-10	0.998397560494557	7.97001017495124e-07	6.09980109729525e-06
0.476180184728431	1.3492459476325e-06	1.08931733957282e-12	0.999479905957048	0.0065298207215614	3.73608270757951e-09
3.4805893374509e-05	7.7255883476259e-11	1.46498906544827e-15	0.419952851851977	2.16841137650346e-06	2.35193527979935e-11
4.48650576149905	2.54753655569385e-14	1.95656686072117e-08	0.999904086523975	1.00218020348452e-10	2.88391328221369e-05
0.00393723329734576	8.39031649146181e-15	5.37798922858272e-08	0.975887824640652	1.27089492879975e-10	0.000395253341247768
0.00698794809301643	3.66595788106031e-05	1.08468028144881e-09	0.986732776472814	0.371131924285214	8.07251523356915e-06
0.0298395106766523	0.00124141452999734	4.67396257432012e-12	0.996282041004395	0.918472531534956	4.15939025315759e-08
0.0111349161719842	7.4132938773407e-05	1.41691828737377e-11	0.976516984593121	0.321774741272487	3.32165836693014e-08
0.01337320566859	8.6749505271042e-06	7.30297847861805e-08	0.996030658446867	0.183187556164015	0.00103762628699694
1.13183997085395	0.00015010838741132	1.20016467140588e-11	0.998663028568117	0.0911268785567924	7.83852630367364e-09
0.00124320936661719	2.83035458023649e-09	3.99156869353597e-12	0.808006624162316	1.04033028075477e-05	1.25840941478007e-08
0.00615859091497911	1.58984779751227e-05	4.18499433584201e-08	0.995438114324406	0.367995733854233	0.00143889049478107
0.79891922473287	0.000243656281492663	2.56735328595806e-15	0.999341506855	0.470114552282472	2.7787753036345e-12
0.00101187798615664	0.00024339778622634	7.52974466189494e-16	0.73782324746232	0.536175434210329	1.31854984967093e-12
0.00491531055931017	0.00226502466451889	3.5429858575002e-14	0.989526637518846	0.982418032490551	5.48881545364482e-10
0.283038690021165	2.6321845030649e-11	1.77373740911348e-06	0.999551950470827	3.65278338091949e-07	0.00850025519458725
0.00338301986043802	9.17373577253989e-05	7.76932157801267e-16	0.937081748676359	0.36042775541422	2.56448011536987e-12
0.0212602542551216	1.17863054755093e-09	3.37194946198795e-10	0.992190222394234	1.0813983427217e-05	1.3908434954092e-06
1.02330873271565	2.25925118731065e-08	5.70975829612575e-07	0.999963557822835	0.000678417370523706	0.0136852837757777
0.00107408259369337	0.000284401901451359	1.36940920465122e-15	0.806339528050769	0.609446521302847	3.93128961946104e-12
5.63781198464353e-07	1.59096851487393e-10	1.49849237790342e-11	0.0027183380277327	1.01260608890849e-06	5.71222608753136e-08
1.56526559607659	1.90868447139742e-05	6.03765093533919e-13	0.999632143277864	0.0332094120614142	1.01610152615892e-09
0.00117764911349926	0.000227515534933699	4.74211165245247e-16	0.130054873722267	0.101451627513999	1.85240234666874e-14
0.0652940503696241	1.12888385584484e-06	1.4112565314038e-08	0.999739334007563	0.0694460010055974	0.000747889617015669
0.00700652475615834	0.000735229273254675	2.19369445191385e-15	0.953117621136841	0.694474257052149	6.02549035054279e-12
0.0462422718381901	6.46748318648624e-05	2.33448483887316e-14	0.998960542053733	0.596078457526724	4.47529673584449e-10
0.0839290649004066	3.88131448091103e-05	1.80889628738908e-14	0.999403802307402	0.444454705636541	3.5157365655817e-10
5.05013107770775e-06	5.25281275918796e-10	2.1423389620889e-15	0.0767163890195042	1.0234779272554e-05	3.04543748518339e-11
4.13969685560702e-05	2.57243456450556e-18	6.81538317229251e-10	0.049524187258356	6.53295489748145e-15	4.6757441402215e-07
0.000612844521003755	2.79976418257348e-07	1.82567071762207e-11	0.754961213045482	0.00186203932564554	7.19452653442485e-08
1.83335889095396	0.00417478759227964	1.55785163599301e-17	0.999857876035209	0.953632363627365	4.81664972279635e-14
1.77851780911653	8.29574208861355e-16	5.27626428978432e-06	0.999596416459386	2.99066159574113e-12	0.00321851717465319
0.000300229450166984	1.54333122825757e-10	8.72901353321989e-17	0.574144351174404	9.27458633310708e-07	3.04709480859634e-13
0.00538889431101848	1.48730188671729e-10	1.51437260669076e-12	0.940744569055297	6.96317042190754e-07	2.98931447809276e-09
2.46238739348899e-07	1.92295772266631e-10	4.41595297453819e-11	0.000974212333399149	1.19598629840865e-06	1.18378519048839e-07
0.00127384376304256	4.2111462748992e-09	1.46763908209292e-11	0.832614972315247	2.20466431930247e-05	4.44780744239679e-08
0.063128032266676	0.000170972893038486	3.18343789183512e-16	0.99596505976678	0.454367444513367	1.02946818076734e-12
0.0239987922634757	2.16934881327929e-10	1.234962783502e-12	0.987873998927871	1.15291586105294e-06	2.84547048921822e-09
1.95093518194524e-05	5.89170031643128e-14	1.70781193794473e-08	0.0928752031734697	3.96410090896327e-10	7.22948842856996e-05
0.0154484796220669	5.77927654325374e-05	8.02801106266674e-11	0.995522798993599	0.499901098258539	9.8578794515437e-07
0.000824186550789607	0.00219140864977803	6.14887516565878e-11	0.517310850299514	0.852235005098742	4.34651796522834e-08
1.09813283445692	7.56596860026113e-08	4.8153768097433e-09	0.999596246247883	0.000177817928673832	1.04713158541997e-05
0.000668450151499649	0.000880514182042039	5.73742000296416e-16	0.76041601399331	0.833887409065179	2.32574601995372e-12
0.0184662932907082	0.000623346128115547	3.8442675368447e-15	0.846377637580524	0.373156965367061	4.19506308703427e-13
0.00421509918629206	1.33581403359229e-09	1.21960192822266e-11	0.885524380736331	4.5301624296613e-06	1.3162740003679e-08
2.14619618171668	1.90776491452825e-08	4.91264450336597e-07	0.999985892120799	0.000664270596791901	0.0152547790230561
3.44496337618978e-06	2.22547826266037e-13	1.46778513168072e-08	0.0246070892290527	2.57172580064032e-09	7.24546965046982e-05
0.0672227985189647	6.76626480968211e-10	1.04624317730466e-07	0.986475956959147	1.86777464688281e-06	5.06420339141106e-05
0.181091980141092	2.75468365650066e-06	4.06966223403832e-10	0.998624778574587	0.0217638373784971	8.90851570323337e-07
0.00173327700965647	1.20943902609473e-09	8.32790145141982e-08	0.873003770801542	6.90023569441168e-06	0.000241136325884349
0.00256123769005854	7.17762952032641e-05	7.07183702201403e-16	0.827066374600499	0.203328338657676	7.56696707844009e-13
1.33126463806926e-05	1.84426196439984e-14	4.96047671559176e-10	0.018844392910813	5.38846850091004e-11	3.88837603827979e-07
0.0298483944095362	8.57050888740924e-11	6.8864189468668e-06	0.992566979836162	6.87200930577804e-07	0.018264001500668
0.00751663582728032	9.59354781751752e-08	4.49642451204193e-08	0.916139927907617	0.000274175354150852	3.64132526657247e-05
0.0863400901846948	0.00157738600574831	3.0009222815197e-11	0.995835217155867	0.872944216133804	5.61844787160314e-08
0.000838253829875733	4.55610567052512e-09	4.08825215069896e-11	0.672393972410964	1.92527086335303e-05	6.24511784092065e-08
9.85668286608759e-05	1.36349868466755e-05	1.01272331886387e-05	0.827942897826704	0.422200273286945	0.31324631675151
0.000269185962552999	0.000308186564103892	9.22693502027317e-16	0.536926083826867	0.63795850554509	3.11120924079856e-12
0.327600389654751	9.65324146646774e-12	1.6888710028734e-05	0.999756729877395	1.79210110624122e-07	0.131169177729863
0.458913022473507	2.75013791350963e-10	2.78237476045909e-05	0.99936326252537	9.49707406120619e-07	0.0862287496841991
0.000661637101966042	3.73663546728655e-10	2.76426924151739e-07	0.95841795542174	1.44127669628426e-05	0.00874074702261189
0.291585395462953	1.19998134763268e-08	6.20766250490816e-09	0.99897539226293	6.20193250227486e-05	1.42441390644567e-05
0.132726732706592	1.95828223243536e-06	9.80001852721691e-09	0.998962077262201	0.0264448353429113	4.05625347707928e-05
0.274338818974989	2.43863997258419e-11	1.27251735225983e-07	0.999235063069186	1.53875197850563e-07	0.000474803587892087
6.53706355868415e-05	1.36915697814789e-10	1.90170380927545e-16	0.171083025576973	4.61794809354372e-07	5.6710042613278e-13
3.27392857816809e-06	4.95025544156267e-11	1.85300624562875e-09	0.011315357399117	2.39879418974546e-07	4.88438733525812e-06
1.34984214145628e-05	2.60560078893466e-09	3.55256026635507e-15	0.0563892444007872	1.94550222501442e-05	1.00094862492036e-11
0.0356573730199244	1.13342177629769e-11	1.24423742014398e-06	0.999025319916207	3.8956740401839e-07	0.0297339039213227
1.96637134472185e-08	3.19118466567188e-13	1.10856429182802e-07	0.000537247107069738	1.11779041260545e-08	0.00243986060720687
0.00643288791110538	0.0022135408181388	2.14972351079268e-14	0.775259447824849	0.768443965521576	4.73956662926686e-12
0.0222730911252088	0.00183296588388463	2.80039847077292e-10	0.991092704937992	0.917839644266177	1.17800685334413e-06
0.0105844287853601	1.74083071933596e-09	5.06342921468548e-11	0.971472065864368	1.21796041545214e-05	8.3227474175462e-08
0.0072972212898099	1.54457106873169e-09	9.87486078715782e-09	0.905828703863802	4.1036761459906e-06	7.10148269267952e-06
0.0126719617980032	4.95432496849677e-10	2.97047508106112e-12	0.98335311719103	2.64189686529218e-06	1.23274271652118e-08
9.39016498259858e-05	0.000120961082316864	9.27224233113644e-16	0.283653147781188	0.378656897696799	3.35250790725688e-12
0.00143837057017034	4.7240368480748e-09	1.39737759377079e-11	0.81596635131498	2.1714695974203e-05	3.04922201990799e-08
0.0345765912653715	6.97667204627902e-13	7.51894054562721e-09	0.992437877445897	3.94544671615918e-09	2.02171892465152e-05
0.000682633843498022	2.49550711661317e-08	1.86014502409068e-11	0.499165264375919	7.3415994187858e-05	1.48198019167247e-08
0.00103793729670317	5.47075817336079e-11	4.67707875324251e-07	0.854246433227373	5.17265168131851e-07	0.00168848433302158
0.0155740501979289	3.16765732286728e-11	5.84941018155903e-10	0.99721504012978	7.59287780192126e-07	1.2972606078283e-05
0.00749456022951285	1.52354100429873e-08	2.58591093078999e-10	0.929114040692303	6.16523275552914e-05	2.1897276388102e-07
0.0138216804206453	1.04126664386001e-09	9.92078933257511e-07	0.994503447654801	1.80538589295895e-05	0.0100827616997241
0.0918463280999503	8.97230122647094e-06	4.59165488113957e-08	0.999296791007563	0.146211945640662	0.000592154831490924
0.00616626783806792	0.008883755916773	1.87255988451467e-14	0.990797445140528	0.994772876240618	2.73976820075946e-10
0.000136177611877373	3.76179044143938e-11	9.20280577332157e-17	0.321430298330554	1.84688997719323e-07	2.37644109337642e-13
0.0198992983735792	8.04589297208635e-10	6.69541313696257e-10	0.998811791691851	3.62835022200456e-05	2.67282023028366e-05
0.0189995434444719	5.85535478674565e-10	5.70136575403684e-10	0.997594054299802	1.5414195452422e-05	1.05800254791512e-05
0.0182653634292962	5.14277850693654e-10	6.49308954866898e-10	0.995840083057367	9.23487687827408e-06	6.4818149298933e-06
0.00176380466819404	5.20477395693496e-10	7.45267536370126e-12	0.841701745970406	1.66787031280975e-06	2.13112657255952e-08
1.41584355707523e-07	1.79287487446057e-12	1.8855087910271e-08	0.000701015144910401	1.13415569602155e-08	7.56283362851476e-05
0.00826159931103823	0.0623660927517984	7.37142645659196e-15	0.964046404340237	0.995488948070221	2.22028370568712e-11
3.6209721737416e-08	1.48464280457716e-12	2.67623039590901e-08	0.000168500180513652	8.01090420207407e-09	0.000109600912157663
0.217571505681706	1.89686101675736e-06	6.68389205191278e-08	0.999904319786142	0.0936218598209256	0.00287211241043954
0.00393939944769775	1.35492414784138e-09	1.51115113159074e-11	0.944063456012022	6.5991081366849e-06	5.79473077358294e-08
0.00360605560257625	2.65631407672306e-07	4.56252054019431e-12	0.478312377415321	0.000214401856262053	4.27261749859918e-10
0.00753567288077275	0.00626298229043557	4.61303192384125e-15	0.990356702309182	0.991610872660478	4.74451562859491e-11
0.671080011721269	2.91792937186141e-10	1.07075278523055e-06	0.999766779717096	3.31396334916425e-06	0.00414184675597657
6.91084333189651e-06	1.50025649430412e-08	7.15510313043268e-09	0.00629090239306386	3.26588090463104e-05	3.10135623338186e-06
0.000703541188297264	5.2777507348165e-08	2.62975295852923e-11	0.0659618512206001	2.24046553477812e-05	7.58850470614843e-10
0.465830131743125	8.81172167428042e-07	5.77815524751323e-08	0.999903961297464	0.020520670583052	0.00122272764921123
0.054102602580854	9.96318249757595e-09	1.1029032312647e-08	0.96421070768494	1.42499838908763e-05	2.20601181159895e-06
0.000115734795253455	2.47912857582784e-15	7.45295885264184e-18	0.341912546833629	1.44910727287424e-11	2.6631520728493e-14
0.000294943780194058	6.82833778317819e-14	9.34057047441002e-17	0.654666311200843	6.91979074008237e-10	4.05017489946648e-13
2.13290233913755e-07	5.61866100143443e-13	8.21191448534591e-09	0.000348772803514024	1.73900739850652e-09	7.74010626484239e-06
0.0898639061273862	1.2216022825752e-09	4.33132213365106e-09	0.905050968695151	6.08741189343805e-07	1.20603532012556e-07
5.75105990361402e-06	3.60386709526448e-09	1.2214113036569e-15	0.0207134171884039	2.30785017639083e-05	2.781242240718e-12
0.000455062432036025	0.000652468001477625	3.94038308546783e-16	0.532259526087459	0.729384408487974	6.38453454975716e-13
3.17374745998099	3.5353874030623e-12	8.66420127361837e-08	0.999914060975838	2.44164173608114e-08	0.000183685241704249
214281597652367	1.54805147033989e-24	5.2421342173701e-17	1	1.57581631599223e-21	6.95406639022211e-15
0.014646076048835	1.76873213787484e-07	2.79545766416668e-11	0.988132517196409	0.00151451064013678	1.11390344829728e-07
0.000274067742454869	1.4555493953145e-06	4.65749701123767e-08	0.901378830368035	0.0562177044150147	0.00129962476099148
1.33908387237878e-06	5.88829402390018e-11	1.25026802208876e-11	0.00526292116281767	3.51887204747567e-07	3.45431294441519e-08
5.21136872769236	8.49985590442101e-12	2.05924955700509e-08	0.999941031233772	2.97455336563262e-08	6.29152433545123e-05
0.000246172296962038	6.72527981835901e-14	6.29341843570947e-17	0.752078361300414	1.21257156234379e-09	5.58092586709639e-13
0.000207196832983598	2.01916010368941e-06	5.29697087216205e-08	0.828667046606964	0.0535427523421494	0.00105485913678757
0.00104068098516066	0.0292774067009348	5.91363844860047e-14	0.904341635038113	0.997316853862754	4.02235502322874e-10
2.04261267775777e-21	1.16869301228206e-18	1.04760605159021e-16	3.63795683365761e-18	2.15399447625619e-15	1.81139118231206e-13
4.09658597794402e-09	1.68178058854213e-09	5.92691384870457e-16	9.02820911661551e-06	3.86396105242206e-06	1.26002929176703e-12
0.0160125421489366	0.000191723264283089	2.94274865875845e-11	0.973136894370796	0.425735083975055	4.18852521407658e-08
0.000131877321127187	2.3484166259551e-07	2.42840093336397e-09	0.650055861792302	0.00422673823773117	2.75725017773546e-05
2.00956833462536e-06	8.28710025818845e-07	1.61657359077953e-10	0.0105331162774765	0.00550345797913731	7.00970909770227e-07
1.34256609199567e-05	2.06894353967889e-06	1.52116452560198e-10	0.0212429054664134	0.00343256718308203	2.39744214763679e-07
0.000113481339240318	4.65578452986728e-07	2.74547631251088e-09	0.690484499423974	0.0118090356979377	4.28557286783552e-05
2.69224976109521	7.07503508224361e-15	8.12639634997533e-07	0.999677814982711	1.87468050474216e-11	0.000455799739824457
0.0244606883590611	1.46783711230288e-12	1.03085710798773e-12	0.997773789717793	4.08745215670623e-08	1.31537724253701e-08
4.67584141852972e-08	5.02611482442931e-09	3.63275327102807e-16	0.000402356083288189	5.83604429176551e-05	2.41429093537992e-12
1.44560345421866e-11	1.5588473947191e-16	1.36073948750089e-18	3.51754160138677e-08	6.08447117175615e-13	2.20062480841331e-15
11.9705306914327	1.34051186396655e-10	9.94571145896235e-09	0.999833001841345	1.72745930395485e-07	2.19482923285427e-06
8.11035822414521e-07	3.13582623147635e-05	9.41512814835664e-15	0.00269505692886709	0.118853330239568	2.51561541682816e-11
0.0135714197676849	0.000639184384984991	5.14766523814645e-14	0.981834070644962	0.786062061665604	1.49271205054646e-10
0.105151229343945	0.000178378733076553	5.34049271451308e-11	0.998931703509305	0.721547743516667	3.10707335525838e-07
0.410788151740958	7.37358391614815e-15	2.82116403792873e-08	0.999125661916162	2.32326543445001e-11	7.04618035047289e-05
0.00172372844026368	2.50094885697295e-08	1.11513649258027e-09	0.925740084493792	0.000257320800158669	5.94479753584457e-06
0.0024936249090825	5.25114601607796e-09	9.25957871085346e-12	0.897159809186947	2.69734088892471e-05	2.32409792695994e-08
0.071603746760694	3.01063196294562e-05	6.46478482870523e-15	0.99706604396006	0.142261268046615	2.69725443986104e-11
0.0511279211997067	0.00127738006588323	6.88126168965841e-11	0.989668539675505	0.818224133160878	7.46737386442917e-08
1.22260940959288e-07	6.8180452986099e-07	1.41002867429896e-14	0.00272811569295228	0.0192005043512608	2.54305254194081e-10
0.0195174394293759	0.00100974977886683	1.94350501044184e-10	0.997704994500893	0.964353444239856	3.69010975059451e-06
0.000925805004171552	0.000102155887545847	7.18052250381137e-14	0.591241983169322	0.250676106204378	5.91680405853268e-11
5.71955896784907e-14	1.7832384862475e-08	8.41435369299918e-18	8.3216443422394e-10	0.00036466346076602	9.11857852208591e-14
38.3177076139005	2.08984778591812e-11	1.33725689414259e-08	0.999979137407251	5.90107326400397e-08	8.27476548195356e-06
0.0172567652360879	2.64027840857147e-08	1.66713847355075e-12	0.997621833616372	0.000857243580202858	3.15323080792285e-08
4.3289122123695e-05	2.03094129331847e-09	9.71540837321436e-18	0.169031809864714	1.51769159073679e-05	3.05690474672417e-14
0.00803798675388705	0.000854630430582332	1.62262403966812e-10	0.998114127952918	0.98396684491746	9.91232220023105e-06
0.00681000648969761	2.72242132131452e-09	3.13352113679826e-15	0.989714243177617	5.03882055823898e-05	3.50574366379869e-11
0.000284993755970566	6.8478977889817e-09	6.42838458488334e-11	0.441838824908071	3.10314185888572e-05	1.1694702325913e-07
0.000352431569797126	7.71507476382543e-08	3.20354194843855e-15	0.610147131756223	0.000481639329369664	1.05932801279111e-11
0.00455315107456449	0.00324904967657239	4.84602323259748e-14	0.904735743835036	0.87597660662433	9.75315450140341e-11
0.000484978844577135	5.31117493592853e-11	5.77924794289833e-09	0.0632871108469585	2.98262913531632e-08	2.41253620333039e-07
1.45517539790911e-24	5.29852543628748	3.31687262822314e-18	1.79804023399306e-21	0.999850905049534	4.01414829735061e-15
4.87601364356617e-16	2.1787204849224e-08	6.49025036113782e-18	8.14969846044667e-12	0.000517965722761608	7.99569894361062e-14
0.0029143183310499	1.47613121400087e-09	8.08797193528251e-12	0.911047645454655	7.53868219387891e-06	2.05757525837087e-08
6784.88732078352	5.26772744246132e-06	4.18959070816392e-15	0.999999982985204	0.061262214515211	2.66357429972626e-11
0.0010143214438645	0.000342367054425495	1.3870021122993e-13	0.473170330396771	0.425913495349414	5.66549013361386e-11
4.47071870741242e-12	9.49401151706385e-09	1.46810815450087e-17	1.19564792712736e-07	0.000268512454302581	3.74012300170485e-13
0.00381856443659128	1.50963296952454e-09	1.6284750075904e-18	0.943592544653037	9.33209222652982e-06	5.29702662347204e-15
0.106135495488578	0.00016430638620423	7.01163599893523e-11	0.999691304314467	0.864153783732494	1.74137532636602e-06
9.46120720074063e-05	3.74689710683229e-09	2.77473200382838e-15	0.300487140171239	2.3827485286204e-05	9.41457591506248e-12
2.78342072812011e-07	1.44120978634407e-09	3.60951501294575e-18	0.002236053390115	1.68937715198345e-05	2.10038360970297e-14
2.12634360209091e-12	1.89629764737334e-09	9.0052090970206e-18	8.60110167324999e-09	9.47393503292327e-06	3.0348281882422e-14
0.000412289958390705	0.00367220513926845	2.24368578831331e-11	0.637118123473508	0.950715686035799	7.96900541433548e-08
0.00758590092372577	8.86671878359152e-06	5.54460994602925e-14	0.791863888349634	0.0134166733498507	1.05802797183596e-11
0.0108029240405552	0.00670388088135324	5.23900655544011e-13	0.961408059164005	0.941839152230015	1.16064475590101e-09
0.322235957497619	0.00108826830343126	2.50566243585912e-13	0.99956870285032	0.921174205285841	1.2743765563699e-09
4.9151440298659e-13	1.10805820655006e-08	3.48140515667936e-18	2.18834801861905e-09	6.75066003052947e-05	1.18185023230477e-14
0.000532002360047863	0.000974805026862833	9.09304764203199e-14	0.723220114166169	0.853158067263266	3.77816210491806e-10
1.35607871964831e-16	3.34161967945781e-08	1.91298623144247e-18	2.20497320863129e-13	0.000111212042882812	1.67442349049776e-15
0.184726432315588	0.000133878270845959	5.94326156864579e-11	0.999576527588968	0.699739437059827	5.81318925007964e-07
2.09522673778268e-06	7.3859252593838e-09	9.33950133959862e-18	0.00605101862791102	3.27079406761625e-05	1.88507984983419e-14
2.84854314132913e-13	4.11498080752828e-08	2.39022066126634e-17	9.85500702490187e-10	0.000231014819569862	5.44046867519862e-14
19.3832363664771	3.0667235472259e-13	3.04964606726017e-08	0.95358784487777	4.11060970698355e-12	3.6053117947161e-09
0.000105867639291883	4.29576026755489e-07	3.73535992749037e-15	0.281714801063417	0.0017234170531674	1.28979951900233e-11
5.90975137873573e-05	1.17258343120839e-05	5.32961547880396e-13	0.218170766835396	0.0600662449488734	2.22318640341784e-09
0.0967130935224176	3.07183408313963e-07	1.12763529488437e-13	0.999649273571288	0.0123299712381192	2.51718555351252e-09
0.00520047758077756	2.88480869433076e-07	1.58708256818171e-14	0.939313645038925	0.00175689931808233	2.53979522755454e-11
0.000147166996341682	3.23570523199607e-05	4.17947280340954e-14	0.395135862375683	0.165558293816455	1.40315176784896e-10
0.00458589501731611	7.85111863333421e-05	2.44447272103035e-14	0.964303471863075	0.402988338398084	1.038452540562e-10
0.0532046086030102	0.000546305645440557	1.02829858640064e-10	0.998240910471183	0.882099069748852	8.83613400487815e-07
0.000235520194690327	0.00178213346906731	4.00832866449168e-13	0.184297873527937	0.798227374775417	1.86180560917841e-10
0.258869802929638	0.000468000423672395	3.36248823680988e-12	0.999858280031557	0.936578125915623	8.07377731994274e-08
0.0663606399801509	0.000139053402575454	1.99706355723517e-12	0.999330611312439	0.804029828298766	3.55379141376287e-08
0.0200842065057476	1.47083276596453e-05	4.13018022380702e-12	0.985232320309583	0.0928756351966511	7.23734549350292e-09
0.214696499297332	0.000396185113455937	9.12600909283349e-16	0.997351430504733	0.41872759261314	1.55156695858773e-12
7.87350109434542e-06	1.27600206339823e-06	3.56147931881193e-12	0.0317407587492275	0.00603976558024964	1.32023735866685e-08
0.0233969903193503	0.0014351732119775	4.28361813002324e-12	0.996634742147359	0.960173542243954	4.24530019180835e-08
0.00534161350910969	0.0399509482184015	7.1362034345118e-10	0.991424534566721	0.999028481012339	1.32959878862555e-05
0.00492329145290423	0.000545211017138427	1.09954088837433e-14	0.906345166766938	0.657083435996098	1.30784516100375e-11
0.248490135637028	0.000104384105347471	2.00293946931239e-12	0.999725586116032	0.682220287039488	2.19156460011271e-08
3.75095273403889e-07	1.32412698633673e-06	2.70428694397875e-10	0.00134706374920927	0.00731136090049256	6.6700518753181e-07
0.00201986304060721	2.23090665957904e-08	2.6732814757458e-14	0.930470043869611	0.000255248829217454	1.10416991408207e-10
0.0039093418571759	0.520930239541985	3.22958689933162e-11	0.843188793379647	0.999294771935954	2.46365510256442e-08
0.0463373066788899	0.0481444691922222	8.87904049407276e-13	0.979643801848127	0.98072273511471	9.0847137616501e-10
1.37053495617435e-06	1.81333249889953e-05	1.98464809807257e-10	0.00512459859664145	0.0794849455291781	6.07904903800368e-07
1.79637979655932	0.000512476386317447	2.16105159450985e-14	0.999968851743987	0.914262828514878	3.38609926303753e-10
6066.72668355391	4.9539735580541e-07	6.24215288112828e-16	0.999999933729584	0.00263020590731391	8.04239200894196e-13
0.218067874154543	0.0130091020768678	2.82211672520325e-15	0.998211962441985	0.972613515683572	6.83452173536629e-12
0.00337335252535706	0.0100385600083188	3.06879411125145e-10	0.922064547042993	0.983424371421484	6.85500415897921e-07
0.00236138974566847	0.00161945137958289	1.16686860184718e-11	0.962245127447942	0.946943395431899	1.2368715433447e-07
2.6797615996337e-05	1.6758850220772e-07	5.47031851269027e-13	0.350363392457407	0.00399581374216061	9.47604456272708e-09
0.000752724333639435	0.00299094031650117	4.5095207285088e-13	0.783010357461118	0.946362217113769	1.80694119683353e-09
5.02466394720529e-06	0.000287089872347252	5.18638028318353e-10	0.0214610146431889	0.628036403424285	1.7493459268985e-06
0.0184747350878688	0.000677105971725562	2.00652996199786e-13	0.98869625414085	0.838120596116176	6.27659439978384e-10
0.00081093467760322	3.56853780897593e-06	6.30180715870691e-15	0.80884787169659	0.0217134480920533	2.8250855875908e-11
0.0460143554448853	1.38212199922048e-10	2.99319753528933e-14	0.99765866399409	1.30626520723588e-06	2.72333018876872e-10
0.000409292754556991	2.7443257208206e-05	6.99307254718453e-15	0.236797601578778	0.0455589356157051	2.58560294550304e-12
8.39072223102061e-05	0.0103447393897941	1.47095701311358e-10	0.267295739491053	0.981121231782012	5.64421328405802e-07
0.000473374710317762	4.04743509332935e-06	1.07031613413783e-11	0.768476670987492	0.0413693888688011	5.22384834847778e-08
0.000692483682047308	6.995169877541e-05	9.6775946328444e-15	0.437855393304384	0.144796176630468	5.6120758694854e-12
0.0380787960051209	3.33032820751099e-06	5.80072272667207e-14	0.986933788412355	0.0152700220000606	5.5026679264524e-11
0.126441441464378	0.108558050407947	2.97281030970949e-14	0.989564140895908	0.988011601451197	2.20597637972691e-11
0.350341449220355	6.69655961262905e-05	1.76696955743252e-14	0.999951744703069	0.814836197662446	9.54216751611702e-10
0.0641952812269325	0.00397918440029149	2.56642322418256e-15	0.989112029196442	0.910070605117222	2.1879521507772e-12
0.000116483090727829	0.00582559947605436	1.51848332194916e-11	0.163622903639668	0.947561813070056	1.50056067951759e-08
0.0508237102150556	0.00457192267586369	3.66860381748555e-15	0.989942687471905	0.93937811680223	4.37972971014307e-12
