# Supplementary material for: Environmental DNA allows upscaling spatial patterns of biodiversity in freshwater ecosystems
Source: Nat Commun. 2020 Jul 17;11:3585. doi: 10.1038/s41467-020-17337-8 (PMC7367889; doi:10.1038/s41467-020-17337-8)
Supplement: Supplementary file 6 — Source Data [file 41467_2020_17337_MOESM6_ESM.zip › source_data/Fig4.README]

'HabroleptoidesDensity': relative density (k*p) values [m/s] for genus Habroleptoides for all 760 reaches
'ProtonemuraDensity': relative density (k*p) values [m/s] for genus Protonemura for all 760 reaches
'AthripsodesDensity': relative density (k*p) values [m/s] for genus Athripsodes for all 760 reaches
'HabroleptoidesDetProb': detection probability (P_D) values for genus Habroleptoides for all 760 reaches
'ProtonemuraDetProb': detection probability (P_D) values for genus Protonemura for all 760 reaches
'AthripsodesDetprob': detection probability (P_D) values for genus Athripsodes for all 760 reaches
