# Supplementary material for: Environmental DNA allows upscaling spatial patterns of biodiversity in freshwater ecosystems
Source: Nat Commun. 2020 Jul 17;11:3585. doi: 10.1038/s41467-020-17337-8 (PMC7367889; doi:10.1038/s41467-020-17337-8)
Supplement: Supplementary file 6 — Source Data [file 41467_2020_17337_MOESM6_ESM.zip › source_data/Fig5.csv]

Type	GenusRichness
eDITH	12
eDITH	18
eDITH	11
eDITH	16
eDITH	17
eDITH	13
eDITH	11
eDITH	14
eDITH	9
eDITH	14
eDITH	14
eDITH	19
eDITH	4
eDITH	12
eDITH	9
eDITH	7
eDITH	14
eDITH	17
eDITH	15
eDITH	13
eDITH	15
eDITH	8
eDITH	19
eDITH	16
eDITH	14
eDITH	13
eDITH	14
eDITH	10
eDITH	13
eDITH	14
eDITH	8
eDITH	13
eDITH	12
eDITH	11
eDITH	13
eDITH	8
eDITH	9
eDITH	11
eDITH	8
eDITH	14
eDITH	10
eDITH	14
eDITH	12
eDITH	12
eDITH	9
eDITH	9
eDITH	13
eDITH	14
eDITH	10
eDITH	16
eDITH	11
eDITH	13
eDITH	7
eDITH	13
eDITH	9
eDITH	11
eDITH	14
eDITH	9
eDITH	9
eDITH	16
eDITH	13
eDITH	2
eDITH	6
eDITH	18
eDITH	10
eDITH	14
eDITH	15
eDITH	1
eDITH	12
eDITH	11
eDITH	15
eDITH	11
eDITH	13
eDITH	9
eDITH	4
eDITH	9
eDITH	15
eDITH	14
eDITH	7
eDITH	18
eDITH	14
eDITH	17
eDITH	13
eDITH	3
eDITH	3
eDITH	11
eDITH	4
eDITH	13
eDITH	7
eDITH	2
eDITH	15
eDITH	13
eDITH	14
eDITH	4
eDITH	15
eDITH	13
eDITH	9
eDITH	7
eDITH	1
eDITH	6
eDITH	5
eDITH	3
eDITH	13
eDITH	4
eDITH	11
eDITH	13
eDITH	10
eDITH	9
eDITH	10
eDITH	8
eDITH	3
eDITH	0
eDITH	12
eDITH	15
eDITH	10
eDITH	4
eDITH	2
eDITH	2
eDITH	15
eDITH	3
eDITH	8
eDITH	4
eDITH	9
eDITH	4
eDITH	4
eDITH	7
eDITH	6
eDITH	7
eDITH	12
eDITH	7
eDITH	10
eDITH	7
eDITH	7
eDITH	8
eDITH	19
eDITH	6
eDITH	7
eDITH	6
eDITH	17
eDITH	6
eDITH	8
eDITH	6
eDITH	10
eDITH	8
eDITH	5
eDITH	6
eDITH	6
eDITH	5
eDITH	8
eDITH	8
eDITH	2
eDITH	6
eDITH	9
eDITH	6
eDITH	19
eDITH	10
eDITH	3
eDITH	11
eDITH	9
eDITH	7
eDITH	8
eDITH	5
eDITH	16
eDITH	6
eDITH	5
eDITH	8
eDITH	10
eDITH	5
eDITH	12
eDITH	16
eDITH	15
eDITH	6
eDITH	7
eDITH	5
eDITH	1
eDITH	5
eDITH	0
eDITH	7
eDITH	11
eDITH	9
eDITH	6
eDITH	16
eDITH	6
eDITH	15
eDITH	2
eDITH	6
eDITH	8
eDITH	10
eDITH	15
eDITH	5
eDITH	13
eDITH	4
eDITH	13
eDITH	8
eDITH	17
eDITH	5
eDITH	3
eDITH	11
eDITH	10
eDITH	10
eDITH	9
eDITH	8
eDITH	10
eDITH	7
eDITH	11
eDITH	9
eDITH	8
eDITH	12
eDITH	9
eDITH	12
eDITH	13
eDITH	13
eDITH	16
eDITH	11
eDITH	9
eDITH	5
eDITH	6
eDITH	9
eDITH	12
eDITH	4
eDITH	14
eDITH	11
eDITH	10
eDITH	14
eDITH	15
eDITH	10
eDITH	15
eDITH	11
eDITH	13
eDITH	11
eDITH	13
eDITH	7
eDITH	14
eDITH	12
eDITH	2
eDITH	4
eDITH	11
eDITH	6
eDITH	11
eDITH	5
eDITH	4
eDITH	3
eDITH	12
eDITH	14
eDITH	9
eDITH	10
eDITH	14
eDITH	12
eDITH	17
eDITH	8
eDITH	16
eDITH	5
eDITH	13
eDITH	8
eDITH	4
eDITH	14
eDITH	6
eDITH	13
eDITH	6
eDITH	9
eDITH	11
eDITH	4
eDITH	4
eDITH	14
eDITH	10
eDITH	17
eDITH	6
eDITH	11
eDITH	13
eDITH	13
eDITH	11
eDITH	5
eDITH	11
eDITH	17
eDITH	10
eDITH	4
eDITH	12
eDITH	12
eDITH	6
eDITH	10
eDITH	7
eDITH	14
eDITH	13
eDITH	17
eDITH	14
eDITH	9
eDITH	6
eDITH	11
eDITH	11
eDITH	9
eDITH	12
eDITH	3
eDITH	11
eDITH	10
eDITH	14
eDITH	14
eDITH	7
eDITH	5
eDITH	6
eDITH	13
eDITH	8
eDITH	11
eDITH	13
eDITH	11
eDITH	13
eDITH	8
eDITH	12
eDITH	13
eDITH	6
eDITH	15
eDITH	18
eDITH	4
eDITH	7
eDITH	12
eDITH	8
eDITH	2
eDITH	16
eDITH	10
eDITH	12
eDITH	9
eDITH	6
eDITH	6
eDITH	10
eDITH	14
eDITH	15
eDITH	6
eDITH	11
eDITH	3
eDITH	13
eDITH	3
eDITH	13
eDITH	3
eDITH	17
eDITH	8
eDITH	18
eDITH	13
eDITH	17
eDITH	14
eDITH	17
eDITH	4
eDITH	13
eDITH	2
eDITH	15
eDITH	13
eDITH	12
eDITH	10
eDITH	4
eDITH	13
eDITH	9
eDITH	7
eDITH	15
eDITH	17
eDITH	10
eDITH	10
eDITH	12
eDITH	13
eDITH	13
eDITH	11
eDITH	12
eDITH	12
eDITH	16
eDITH	16
eDITH	12
eDITH	9
eDITH	6
eDITH	11
eDITH	13
eDITH	14
eDITH	14
eDITH	4
eDITH	12
eDITH	11
eDITH	5
eDITH	9
eDITH	6
eDITH	8
eDITH	16
eDITH	6
eDITH	11
eDITH	13
eDITH	19
eDITH	11
eDITH	17
eDITH	10
eDITH	9
eDITH	3
eDITH	7
eDITH	2
eDITH	3
eDITH	10
eDITH	16
eDITH	13
eDITH	16
eDITH	16
eDITH	6
eDITH	7
eDITH	10
eDITH	15
eDITH	2
eDITH	6
eDITH	4
eDITH	16
eDITH	11
eDITH	13
eDITH	16
eDITH	14
eDITH	16
eDITH	7
eDITH	4
eDITH	6
eDITH	3
eDITH	3
eDITH	9
eDITH	13
eDITH	12
eDITH	11
eDITH	14
eDITH	13
eDITH	9
eDITH	12
eDITH	13
eDITH	9
eDITH	14
eDITH	10
eDITH	17
eDITH	16
eDITH	12
eDITH	9
eDITH	16
eDITH	12
eDITH	4
eDITH	5
eDITH	12
eDITH	9
eDITH	11
eDITH	10
eDITH	16
eDITH	12
eDITH	8
eDITH	17
eDITH	10
eDITH	4
eDITH	12
eDITH	15
eDITH	8
eDITH	17
eDITH	6
eDITH	15
eDITH	12
eDITH	1
eDITH	7
eDITH	7
eDITH	10
eDITH	3
eDITH	4
eDITH	7
eDITH	8
eDITH	6
eDITH	17
eDITH	15
eDITH	3
eDITH	8
eDITH	12
eDITH	9
eDITH	16
eDITH	10
eDITH	11
eDITH	14
eDITH	9
eDITH	9
eDITH	11
eDITH	0
eDITH	11
eDITH	12
eDITH	12
eDITH	5
eDITH	13
eDITH	13
eDITH	7
eDITH	13
eDITH	16
eDITH	4
eDITH	11
eDITH	11
eDITH	11
eDITH	8
eDITH	11
eDITH	5
eDITH	11
eDITH	11
eDITH	5
eDITH	13
eDITH	4
eDITH	13
eDITH	5
eDITH	8
eDITH	8
eDITH	11
eDITH	15
eDITH	5
eDITH	15
eDITH	2
eDITH	18
eDITH	9
eDITH	18
eDITH	7
eDITH	7
eDITH	14
eDITH	15
eDITH	18
eDITH	13
eDITH	4
eDITH	6
eDITH	3
eDITH	9
eDITH	9
eDITH	7
eDITH	12
eDITH	8
eDITH	10
eDITH	4
eDITH	12
eDITH	12
eDITH	8
eDITH	15
eDITH	4
eDITH	6
eDITH	5
eDITH	14
eDITH	14
eDITH	1
eDITH	7
eDITH	14
eDITH	14
eDITH	12
eDITH	10
eDITH	13
eDITH	4
eDITH	5
eDITH	15
eDITH	9
eDITH	11
eDITH	11
eDITH	13
eDITH	9
eDITH	13
eDITH	10
eDITH	14
eDITH	8
eDITH	3
eDITH	5
eDITH	11
eDITH	12
eDITH	11
eDITH	8
eDITH	13
eDITH	10
eDITH	8
eDITH	11
eDITH	10
eDITH	10
eDITH	10
eDITH	13
eDITH	15
eDITH	12
eDITH	8
eDITH	6
eDITH	16
eDITH	7
eDITH	12
eDITH	10
eDITH	10
eDITH	10
eDITH	6
eDITH	3
eDITH	8
eDITH	18
eDITH	3
eDITH	8
eDITH	16
eDITH	6
eDITH	10
eDITH	16
eDITH	18
eDITH	0
eDITH	11
eDITH	5
eDITH	13
eDITH	9
eDITH	8
eDITH	16
eDITH	12
eDITH	3
eDITH	6
eDITH	10
eDITH	9
eDITH	12
eDITH	2
eDITH	5
eDITH	8
eDITH	13
eDITH	11
eDITH	6
eDITH	5
eDITH	2
eDITH	1
eDITH	7
eDITH	12
eDITH	13
eDITH	2
eDITH	5
eDITH	1
eDITH	3
eDITH	3
eDITH	1
eDITH	8
eDITH	13
eDITH	9
eDITH	6
eDITH	15
eDITH	3
eDITH	10
eDITH	3
eDITH	9
eDITH	5
eDITH	12
eDITH	11
eDITH	6
eDITH	8
eDITH	9
eDITH	6
eDITH	15
eDITH	14
eDITH	13
eDITH	9
eDITH	2
eDITH	9
eDITH	3
eDITH	13
eDITH	13
eDITH	7
eDITH	14
eDITH	3
eDITH	2
eDITH	5
eDITH	11
eDITH	9
eDITH	6
eDITH	8
eDITH	3
eDITH	10
eDITH	3
eDITH	7
eDITH	4
eDITH	2
eDITH	11
eDITH	4
eDITH	8
eDITH	3
eDITH	9
eDITH	4
eDITH	6
eDITH	5
eDITH	6
eDITH	9
eDITH	2
eDITH	4
eDITH	4
eDITH	6
eDITH	3
eDITH	13
eDITH	4
eDITH	4
eDITH	4
eDITH	4
eDITH	9
eDITH	7
eDITH	2
eDITH	7
eDITH	14
eDITH	9
eDITH	16
eDITH	4
eDITH	6
eDITH	5
eDITH	5
eDITH	6
eDITH	8
eDITH	3
eDITH	6
eDITH	10
eDITH	8
eDITH	9
eDITH	5
eDITH	3
eDITH	7
eDITH	5
eDITH	14
eDITH	2
eDITH	5
eDITH	6
eDITH	15
eDITH	8
eDITH	8
eDITH	3
eDITH	4
eDITH	6
eDITH	7
eDITH	6
eDITH	12
eDITH	5
eDITH	5
eDITH	1
eDITH	8
eDITH	4
eDITH	6
eDITH	5
eDITH	5
eDITH	3
eDITH	13
eDITH	7
eDITH	5
eDITH	6
eDITH	5
eDITH	6
eDITH	11
eDITH	9
eDITH	7
eDITH	11
eDITH	4
eDITH	7
eDITH	8
eDITH	8
eDITH	10
eDITH	8
eDITH	8
eDITH	9
eDITH	8
eDITH	6
eDITH	6
eDITH	2
eDITH	10
eDITH	7
eDITH	7
eDITH	4
eDITH	6
eDITH	10
eDITH	9
eDITH	6
eDITH	7
eDITH	4
eDITH	7
eDITH	5
eDITH	6
eDITH	8
eDITH	7
eDITH	15
eDITH	12
eDITH	7
eDITH	11
eDNA	5
eDNA	4
eDNA	14
eDNA	7
eDNA	9
eDNA	6
eDNA	5
eDNA	3
eDNA	9
eDNA	9
eDNA	4
eDNA	7
eDNA	10
eDNA	8
eDNA	6
eDNA	0
eDNA	9
eDNA	2
eDNA	6
eDNA	5
eDNA	6
eDNA	9
eDNA	1
eDNA	6
eDNA	14
eDNA	1
eDNA	7
eDNA	8
eDNA	12
eDNA	13
eDNA	13
eDNA	7
eDNA	14
eDNA	10
eDNA	13
eDNA	10
eDNA	8
eDNA	7
eDNA	11
eDNA	3
eDNA	10
eDNA	5
eDNA	9
eDNA	8
eDNA	13
eDNA	6
eDNA	11
eDNA	15
eDNA	17
eDNA	10
eDNA	5
eDNA	9
eDNA	6
eDNA	3
eDNA	8
eDNA	8
eDNA	10
eDNA	9
eDNA	10
eDNA	6
eDNA	8
kicknet	7
kicknet	9
kicknet	9
kicknet	9
kicknet	16
kicknet	7
kicknet	8
kicknet	14
kicknet	13
kicknet	7
kicknet	10
kicknet	9
kicknet	9
kicknet	16
kicknet	8
kicknet	5
kicknet	7
kicknet	7
kicknet	2
kicknet	7
kicknet	12
kicknet	9
kicknet	7
kicknet	9
kicknet	6
kicknet	14
kicknet	10
kicknet	11
kicknet	9
kicknet	11
kicknet	10
kicknet	14
kicknet	10
kicknet	6
kicknet	10
kicknet	13
kicknet	10
kicknet	12
kicknet	12
kicknet	11
kicknet	10
kicknet	11
kicknet	9
kicknet	16
kicknet	15
kicknet	12
kicknet	13
kicknet	12
kicknet	13
kicknet	12
kicknet	13
kicknet	15
kicknet	10
kicknet	13
kicknet	9
kicknet	9
kicknet	14
kicknet	17
kicknet	8
kicknet	12
