# Supplementary material for: Environmental DNA allows upscaling spatial patterns of biodiversity in freshwater ecosystems
Source: Nat Commun. 2020 Jul 17;11:3585. doi: 10.1038/s41467-020-17337-8 (PMC7367889; doi:10.1038/s41467-020-17337-8)
Supplement: Supplementary file 6 — Source Data [file 41467_2020_17337_MOESM6_ESM.zip › source_data/Fig5.README]

'Type': data type (eDITH, eDNA, kicknet)
'GenusRichness': Genus richness value for a given reach/site according to the dataset specified in 'Type'
