# Supplementary material for: Environmental DNA allows upscaling spatial patterns of biodiversity in freshwater ecosystems
Source: Nat Commun. 2020 Jul 17;11:3585. doi: 10.1038/s41467-020-17337-8 (PMC7367889; doi:10.1038/s41467-020-17337-8)
Supplement: Supplementary file 6 — Source Data [file 41467_2020_17337_MOESM6_ESM.zip › source_data/Fig6.csv]

Type	StreamOrder	GenusRichness
eDITH	1	12
eDITH	1	18
eDITH	1	11
eDITH	1	16
eDITH	1	17
eDITH	1	13
eDITH	1	14
eDITH	1	9
eDITH	1	4
eDITH	1	9
eDITH	1	14
eDITH	1	17
eDITH	1	13
eDITH	1	8
eDITH	1	16
eDITH	1	14
eDITH	1	10
eDITH	1	14
eDITH	1	8
eDITH	1	12
eDITH	1	8
eDITH	1	9
eDITH	1	11
eDITH	1	10
eDITH	1	12
eDITH	1	12
eDITH	1	9
eDITH	1	13
eDITH	1	16
eDITH	1	11
eDITH	1	13
eDITH	1	13
eDITH	1	9
eDITH	1	9
eDITH	1	16
eDITH	1	2
eDITH	1	6
eDITH	1	18
eDITH	1	14
eDITH	1	12
eDITH	1	11
eDITH	1	13
eDITH	1	4
eDITH	1	9
eDITH	1	15
eDITH	1	7
eDITH	1	14
eDITH	1	17
eDITH	1	3
eDITH	1	3
eDITH	1	11
eDITH	1	13
eDITH	1	14
eDITH	1	13
eDITH	1	9
eDITH	1	6
eDITH	1	5
eDITH	1	3
eDITH	1	11
eDITH	1	9
eDITH	1	10
eDITH	1	8
eDITH	1	15
eDITH	1	10
eDITH	1	9
eDITH	1	7
eDITH	1	12
eDITH	1	19
eDITH	1	17
eDITH	1	6
eDITH	1	10
eDITH	1	9
eDITH	1	6
eDITH	1	19
eDITH	1	3
eDITH	1	11
eDITH	1	9
eDITH	1	7
eDITH	1	8
eDITH	1	5
eDITH	1	8
eDITH	1	10
eDITH	1	12
eDITH	1	16
eDITH	1	15
eDITH	1	0
eDITH	1	9
eDITH	1	16
eDITH	1	15
eDITH	1	2
eDITH	1	8
eDITH	1	15
eDITH	1	5
eDITH	1	13
eDITH	1	8
eDITH	1	17
eDITH	1	10
eDITH	1	8
eDITH	1	7
eDITH	1	9
eDITH	1	12
eDITH	1	9
eDITH	1	12
eDITH	1	13
eDITH	1	13
eDITH	1	16
eDITH	1	11
eDITH	1	9
eDITH	1	5
eDITH	1	6
eDITH	1	14
eDITH	1	11
eDITH	1	14
eDITH	1	15
eDITH	1	10
eDITH	1	15
eDITH	1	13
eDITH	1	11
eDITH	1	11
eDITH	1	14
eDITH	1	9
eDITH	1	12
eDITH	1	16
eDITH	1	8
eDITH	1	14
eDITH	1	6
eDITH	1	13
eDITH	1	6
eDITH	1	9
eDITH	1	11
eDITH	1	4
eDITH	1	10
eDITH	1	17
eDITH	1	13
eDITH	1	17
eDITH	1	10
eDITH	1	12
eDITH	1	6
eDITH	1	7
eDITH	1	14
eDITH	1	13
eDITH	1	14
eDITH	1	9
eDITH	1	12
eDITH	1	3
eDITH	1	14
eDITH	1	6
eDITH	1	13
eDITH	1	13
eDITH	1	8
eDITH	1	13
eDITH	1	6
eDITH	1	15
eDITH	1	18
eDITH	1	2
eDITH	1	16
eDITH	1	10
eDITH	1	9
eDITH	1	6
eDITH	1	10
eDITH	1	14
eDITH	1	11
eDITH	1	3
eDITH	1	13
eDITH	1	17
eDITH	1	8
eDITH	1	17
eDITH	1	14
eDITH	1	17
eDITH	1	13
eDITH	1	2
eDITH	1	13
eDITH	1	4
eDITH	1	9
eDITH	1	15
eDITH	1	17
eDITH	1	10
eDITH	1	10
eDITH	1	11
eDITH	1	12
eDITH	1	16
eDITH	1	16
eDITH	1	12
eDITH	1	4
eDITH	1	11
eDITH	1	6
eDITH	1	16
eDITH	1	6
eDITH	1	11
eDITH	1	19
eDITH	1	17
eDITH	1	10
eDITH	1	9
eDITH	1	7
eDITH	1	2
eDITH	1	16
eDITH	1	16
eDITH	1	6
eDITH	1	10
eDITH	1	2
eDITH	1	4
eDITH	1	16
eDITH	1	11
eDITH	1	16
eDITH	1	9
eDITH	1	12
eDITH	1	14
eDITH	1	13
eDITH	1	12
eDITH	1	14
eDITH	1	17
eDITH	1	9
eDITH	1	16
eDITH	1	12
eDITH	1	9
eDITH	1	16
eDITH	1	12
eDITH	1	8
eDITH	1	12
eDITH	1	15
eDITH	1	17
eDITH	1	6
eDITH	1	15
eDITH	1	12
eDITH	1	1
eDITH	1	7
eDITH	1	15
eDITH	1	8
eDITH	1	12
eDITH	1	9
eDITH	1	16
eDITH	1	10
eDITH	1	11
eDITH	1	9
eDITH	1	11
eDITH	1	13
eDITH	1	13
eDITH	1	13
eDITH	1	5
eDITH	1	5
eDITH	1	13
eDITH	1	5
eDITH	1	8
eDITH	1	8
eDITH	1	11
eDITH	1	5
eDITH	1	15
eDITH	1	2
eDITH	1	9
eDITH	1	7
eDITH	1	14
eDITH	1	9
eDITH	1	7
eDITH	1	4
eDITH	1	12
eDITH	1	12
eDITH	1	8
eDITH	1	14
eDITH	1	14
eDITH	1	1
eDITH	1	7
eDITH	1	14
eDITH	1	13
eDITH	1	5
eDITH	1	15
eDITH	1	9
eDITH	1	11
eDITH	1	13
eDITH	1	14
eDITH	1	3
eDITH	1	13
eDITH	1	10
eDITH	1	10
eDITH	1	13
eDITH	1	8
eDITH	1	6
eDITH	1	16
eDITH	1	7
eDITH	1	10
eDITH	1	3
eDITH	1	8
eDITH	1	18
eDITH	1	8
eDITH	1	16
eDITH	1	6
eDITH	1	10
eDITH	1	16
eDITH	1	18
eDITH	1	0
eDITH	1	5
eDITH	1	13
eDITH	1	9
eDITH	1	16
eDITH	1	9
eDITH	1	12
eDITH	1	2
eDITH	1	8
eDITH	1	13
eDITH	1	11
eDITH	1	5
eDITH	1	12
eDITH	1	2
eDITH	1	5
eDITH	1	1
eDITH	1	13
eDITH	1	6
eDITH	1	15
eDITH	1	3
eDITH	1	10
eDITH	1	3
eDITH	1	9
eDITH	1	6
eDITH	1	9
eDITH	1	2
eDITH	1	9
eDITH	1	3
eDITH	1	13
eDITH	1	7
eDITH	1	2
eDITH	1	5
eDITH	1	9
eDITH	1	6
eDITH	1	3
eDITH	1	7
eDITH	1	2
eDITH	1	8
eDITH	1	3
eDITH	1	5
eDITH	1	6
eDITH	1	9
eDITH	1	4
eDITH	1	4
eDITH	1	4
eDITH	1	4
eDITH	1	4
eDITH	1	9
eDITH	1	2
eDITH	1	14
eDITH	1	9
eDITH	1	16
eDITH	1	5
eDITH	1	6
eDITH	1	8
eDITH	1	9
eDITH	1	5
eDITH	1	3
eDITH	1	7
eDITH	1	14
eDITH	1	5
eDITH	1	15
eDITH	1	8
eDITH	1	4
eDITH	1	6
eDITH	1	6
eDITH	1	5
eDITH	1	5
eDITH	1	1
eDITH	1	4
eDITH	1	6
eDITH	1	5
eDITH	1	5
eDITH	1	3
eDITH	1	5
eDITH	1	6
eDITH	1	11
eDITH	1	4
eDITH	1	8
eDITH	1	8
eDITH	1	9
eDITH	1	8
eDITH	1	6
eDITH	1	10
eDITH	1	6
eDITH	1	10
eDITH	1	6
eDITH	1	4
eDITH	1	7
eDITH	1	6
eDITH	1	7
eDITH	1	12
eDITH	1	7
eDITH	1	11
eDITH	2	11
eDITH	2	14
eDITH	2	14
eDITH	2	19
eDITH	2	12
eDITH	2	7
eDITH	2	15
eDITH	2	15
eDITH	2	19
eDITH	2	13
eDITH	2	14
eDITH	2	13
eDITH	2	11
eDITH	2	8
eDITH	2	14
eDITH	2	9
eDITH	2	7
eDITH	2	11
eDITH	2	10
eDITH	2	11
eDITH	2	15
eDITH	2	9
eDITH	2	18
eDITH	2	4
eDITH	2	7
eDITH	2	2
eDITH	2	7
eDITH	2	10
eDITH	2	10
eDITH	2	1
eDITH	2	7
eDITH	2	11
eDITH	2	6
eDITH	2	3
eDITH	2	11
eDITH	2	10
eDITH	2	11
eDITH	2	10
eDITH	2	11
eDITH	2	14
eDITH	2	12
eDITH	2	2
eDITH	2	6
eDITH	2	12
eDITH	2	10
eDITH	2	14
eDITH	2	4
eDITH	2	11
eDITH	2	4
eDITH	2	12
eDITH	2	10
eDITH	2	17
eDITH	2	11
eDITH	2	11
eDITH	2	7
eDITH	2	11
eDITH	2	11
eDITH	2	12
eDITH	2	7
eDITH	2	12
eDITH	2	15
eDITH	2	6
eDITH	2	18
eDITH	2	15
eDITH	2	12
eDITH	2	10
eDITH	2	12
eDITH	2	12
eDITH	2	9
eDITH	2	11
eDITH	2	14
eDITH	2	14
eDITH	2	12
eDITH	2	5
eDITH	2	11
eDITH	2	10
eDITH	2	16
eDITH	2	6
eDITH	2	16
eDITH	2	14
eDITH	2	4
eDITH	2	6
eDITH	2	10
eDITH	2	16
eDITH	2	12
eDITH	2	12
eDITH	2	11
eDITH	2	10
eDITH	2	17
eDITH	2	10
eDITH	2	7
eDITH	2	17
eDITH	2	14
eDITH	2	11
eDITH	2	12
eDITH	2	12
eDITH	2	16
eDITH	2	11
eDITH	2	8
eDITH	2	11
eDITH	2	18
eDITH	2	18
eDITH	2	7
eDITH	2	15
eDITH	2	18
eDITH	2	4
eDITH	2	9
eDITH	2	10
eDITH	2	15
eDITH	2	6
eDITH	2	14
eDITH	2	12
eDITH	2	10
eDITH	2	5
eDITH	2	11
eDITH	2	12
eDITH	2	11
eDITH	2	11
eDITH	2	10
eDITH	2	15
eDITH	2	12
eDITH	2	10
eDITH	2	10
eDITH	2	11
eDITH	2	8
eDITH	2	12
eDITH	2	3
eDITH	2	6
eDITH	2	6
eDITH	2	7
eDITH	2	3
eDITH	2	1
eDITH	2	8
eDITH	2	9
eDITH	2	5
eDITH	2	12
eDITH	2	11
eDITH	2	6
eDITH	2	9
eDITH	2	15
eDITH	2	14
eDITH	2	13
eDITH	2	14
eDITH	2	3
eDITH	2	8
eDITH	2	4
eDITH	2	11
eDITH	2	9
eDITH	2	6
eDITH	2	2
eDITH	2	6
eDITH	2	3
eDITH	2	13
eDITH	2	7
eDITH	2	4
eDITH	2	5
eDITH	2	3
eDITH	2	10
eDITH	2	5
eDITH	2	2
eDITH	2	6
eDITH	2	3
eDITH	2	7
eDITH	2	12
eDITH	2	13
eDITH	2	7
eDITH	2	6
eDITH	2	8
eDITH	2	6
eDITH	2	2
eDITH	2	4
eDITH	2	9
eDITH	2	7
eDITH	2	5
eDITH	2	8
eDITH	2	15
eDITH	3	13
eDITH	3	13
eDITH	3	14
eDITH	3	14
eDITH	3	10
eDITH	3	14
eDITH	3	9
eDITH	3	13
eDITH	3	15
eDITH	3	1
eDITH	3	14
eDITH	3	13
eDITH	3	15
eDITH	3	13
eDITH	3	15
eDITH	3	13
eDITH	3	13
eDITH	3	12
eDITH	3	15
eDITH	3	10
eDITH	3	6
eDITH	3	14
eDITH	3	8
eDITH	3	8
eDITH	3	13
eDITH	3	7
eDITH	3	13
eDITH	3	9
eDITH	3	8
eDITH	3	9
eDITH	3	0
eDITH	3	7
eDITH	3	11
eDITH	3	11
eDITH	3	13
eDITH	3	6
eDITH	3	3
eDITH	3	4
eDITH	3	4
eDITH	3	13
eDITH	3	9
eDITH	3	10
eDITH	3	8
eDITH	3	10
eDITH	3	6
eDITH	3	3
eDITH	3	10
eDITH	3	5
eDITH	3	2
eDITH	3	1
eDITH	3	3
eDITH	3	10
eDITH	3	3
eDITH	3	4
eDITH	3	4
eDITH	3	4
eDITH	3	8
eDITH	3	11
eDITH	3	9
eDITH	3	7
eDITH	3	7
eDITH	3	8
eDITH	3	10
eDITH	3	7
eDITH	3	7
eDITH	4	4
eDITH	4	1
eDITH	4	4
eDITH	4	3
eDITH	4	0
eDITH	4	4
eDITH	4	2
eDITH	4	2
eDITH	4	3
eDITH	4	8
eDITH	4	4
eDITH	4	4
eDITH	4	4
eDITH	4	6
eDITH	4	7
eDITH	4	7
eDITH	4	10
eDITH	4	7
eDITH	4	7
eDITH	4	8
eDITH	4	6
eDITH	4	7
eDITH	4	6
eDITH	4	6
eDITH	4	8
eDITH	4	8
eDITH	4	5
eDITH	4	6
eDITH	4	6
eDITH	4	5
eDITH	4	8
eDITH	4	8
eDITH	4	2
eDITH	4	6
eDITH	4	5
eDITH	4	16
eDITH	4	6
eDITH	4	5
eDITH	4	6
eDITH	4	7
eDITH	4	5
eDITH	4	5
eDITH	4	6
eDITH	4	6
eDITH	4	10
eDITH	4	13
eDITH	4	4
eDITH	4	5
eDITH	4	9
eDITH	4	8
eDITH	4	9
eDITH	4	12
eDITH	4	4
eDITH	4	13
eDITH	4	7
eDITH	4	4
eDITH	4	11
eDITH	4	5
eDITH	4	4
eDITH	4	3
eDITH	4	17
eDITH	4	8
eDITH	4	5
eDITH	4	13
eDITH	4	4
eDITH	4	14
eDITH	4	6
eDITH	4	11
eDITH	4	13
eDITH	4	11
eDITH	4	5
eDITH	4	11
eDITH	4	9
eDITH	4	10
eDITH	4	5
eDITH	4	13
eDITH	4	4
eDITH	4	12
eDITH	4	6
eDITH	4	3
eDITH	4	13
eDITH	4	3
eDITH	4	13
eDITH	4	4
eDITH	4	13
eDITH	4	13
eDITH	4	6
eDITH	4	13
eDITH	4	9
eDITH	4	8
eDITH	4	3
eDITH	4	3
eDITH	4	13
eDITH	4	7
eDITH	4	15
eDITH	4	13
eDITH	4	7
eDITH	4	3
eDITH	4	3
eDITH	4	13
eDITH	4	11
eDITH	4	13
eDITH	4	9
eDITH	4	4
eDITH	4	5
eDITH	4	4
eDITH	4	8
eDITH	4	7
eDITH	4	10
eDITH	4	3
eDITH	4	4
eDITH	4	6
eDITH	4	3
eDITH	4	5
eDITH	4	4
eDITH	4	11
eDITH	4	11
eDITH	4	4
eDITH	4	15
eDITH	4	13
eDITH	4	12
eDITH	4	8
eDITH	4	5
eDITH	4	11
eDITH	4	8
eDITH	4	8
eDITH	4	12
eDITH	4	13
eDITH	4	8
eDITH	4	13
eDITH	4	11
eDITH	4	7
eDITH	4	6
eDITH	4	6
eDITH	4	8
eDITH	4	8
eDITH	4	5
eDNA	1	12
eDNA	1	18
eDNA	1	11
eDNA	1	16
eDNA	1	17
eDNA	1	13
eDNA	1	14
eDNA	1	9
eDNA	1	4
eDNA	1	9
eDNA	1	14
eDNA	1	17
eDNA	1	13
eDNA	1	8
eDNA	1	16
eDNA	1	14
eDNA	1	10
eDNA	1	14
eDNA	1	8
eDNA	1	12
eDNA	1	8
eDNA	1	9
eDNA	1	11
eDNA	1	10
eDNA	1	12
eDNA	1	12
eDNA	1	9
eDNA	1	13
eDNA	1	16
eDNA	2	11
eDNA	2	14
eDNA	2	14
eDNA	2	19
eDNA	2	12
eDNA	2	7
eDNA	2	15
eDNA	2	15
eDNA	2	19
eDNA	2	13
eDNA	2	14
eDNA	2	13
eDNA	3	13
eDNA	3	13
eDNA	3	14
eDNA	3	14
eDNA	3	10
eDNA	3	14
eDNA	3	9
eDNA	4	4
eDNA	4	1
eDNA	4	4
eDNA	4	3
eDNA	4	0
eDNA	4	4
eDNA	4	2
eDNA	4	2
eDNA	4	3
eDNA	4	8
eDNA	4	4
eDNA	4	4
eDNA	4	4
Kicknet	1	12
Kicknet	1	18
Kicknet	1	11
Kicknet	1	16
Kicknet	1	17
Kicknet	1	13
Kicknet	1	14
Kicknet	1	9
Kicknet	1	4
Kicknet	1	9
Kicknet	1	14
Kicknet	1	17
Kicknet	1	13
Kicknet	1	8
Kicknet	1	16
Kicknet	1	14
Kicknet	1	10
Kicknet	1	14
Kicknet	1	8
Kicknet	1	12
Kicknet	1	8
Kicknet	1	9
Kicknet	1	11
Kicknet	1	10
Kicknet	1	12
Kicknet	1	12
Kicknet	1	9
Kicknet	1	13
Kicknet	1	16
Kicknet	2	11
Kicknet	2	14
Kicknet	2	14
Kicknet	2	19
Kicknet	2	12
Kicknet	2	7
Kicknet	2	15
Kicknet	2	15
Kicknet	2	19
Kicknet	2	13
Kicknet	2	14
Kicknet	2	13
Kicknet	3	13
Kicknet	3	13
Kicknet	3	14
Kicknet	3	14
Kicknet	3	10
Kicknet	3	14
Kicknet	3	9
Kicknet	4	4
Kicknet	4	1
Kicknet	4	4
Kicknet	4	3
Kicknet	4	0
Kicknet	4	4
Kicknet	4	2
Kicknet	4	2
Kicknet	4	3
Kicknet	4	8
Kicknet	4	4
Kicknet	4	4
