# Supplementary material for: Environmental DNA allows upscaling spatial patterns of biodiversity in freshwater ecosystems
Source: Nat Commun. 2020 Jul 17;11:3585. doi: 10.1038/s41467-020-17337-8 (PMC7367889; doi:10.1038/s41467-020-17337-8)
Supplement: Supplementary file 6 — Source Data [file 41467_2020_17337_MOESM6_ESM.zip › source_data/Fig7.csv]

GenusID	GenusName	TP	TN	FP	FN	Gof	AccAS1a	AccAS1b	AccAS1c	AccAS2a	AccAS2b	AccAS2c	AccAS3a	AccAS3b	AccAS3c	GofAS1a	GofAS1b	GofAS1c	GofAS2a	GofAS2b	GofAS2c	GofAS3a	GofAS3b	GofAS3c
1	Ameletus	0	1	0	0	1	1	1	0.983333333333333	1	0.966666666666667	1	1	0.983333333333333	0.966666666666667	0.983606557377049	1	1	1	0.983606557377049	1	1	1	0.983606557377049
2	Ecnomus	0	1	0	0	1	0.983333333333333	0.983333333333333	0.983333333333333	1	1	0.983333333333333	0.966666666666667	0.933333333333333	0.95	1	1	1	0.983606557377049	0.983606557377049	1	0.983606557377049	1	0.967213114754098
3	Allotrichia	0	1	0	0	1	1	0.983333333333333	1	0.95	0.933333333333333	0.983333333333333	0.966666666666667	1	0.933333333333333	1	1	0.983606557377049	1	1	0.983606557377049	1	0.983606557377049	1
4	Pseudopsilopteryx	0	1	0	0	1	1	0.966666666666667	1	0.966666666666667	0.966666666666667	0.95	0.966666666666667	0.983333333333333	1	0.983606557377049	1	1	0.950819672131147	0.983606557377049	1	0.983606557377049	1	0.983606557377049
5	Annitella	0	0.983333333333333	0.0166666666666667	0	1	0.9	0.966666666666667	0.966666666666667	0.916666666666667	0.9	1	0.983333333333333	0.883333333333333	0.883333333333333	1	1	1	0.983606557377049	1	1	0.983606557377049	0.967213114754098	0.983606557377049
6	Ernodes	0	0.983333333333333	0.0166666666666667	0	1	0.916666666666667	0.983333333333333	0.95	0.966666666666667	0.9	1	0.916666666666667	1	0.916666666666667	1	1	1	0.950819672131147	1	0.967213114754098	0.983606557377049	0.967213114754098	1
7	Glossosoma	0	0.983333333333333	0.0166666666666667	0	1	0.966666666666667	0.983333333333333	0.966666666666667	0.983333333333333	0.983333333333333	0.983333333333333	1	1	0.85	0.983606557377049	0.983606557377049	1	1	0.983606557377049	1	0.950819672131147	0.967213114754098	0.967213114754098
8	Paraleptophlebia	0	0.983333333333333	0.0166666666666667	0	1	0.983333333333333	0.983333333333333	0.95	0.966666666666667	1	0.95	0.916666666666667	0.966666666666667	0.983333333333333	0.983606557377049	0.983606557377049	0.983606557377049	0.950819672131147	0.967213114754098	0.983606557377049	0.983606557377049	1	0.983606557377049
9	Zwicknia	0	0.983333333333333	0.0166666666666667	0	1	0.983333333333333	0.983333333333333	0.966666666666667	0.983333333333333	0.9	0.983333333333333	1	0.966666666666667	0.95	0.983606557377049	1	1	0.950819672131147	1	1	0.983606557377049	0.983606557377049	1
10	Ephemerella	0	0.966666666666667	0.0333333333333333	0	0.983606557377049	0.966666666666667	0.966666666666667	0.983333333333333	0.966666666666667	0.95	0.95	0.983333333333333	1	0.916666666666667	0.950819672131147	1	0.983606557377049	0.967213114754098	0.950819672131147	0.950819672131147	0.934426229508197	0.934426229508197	1
11	Potamophylax	0	0.966666666666667	0.0333333333333333	0	0.934426229508197	0.733333333333333	0.866666666666667	0.866666666666667	0.883333333333333	0.8	0.766666666666667	0.95	0.9	0.833333333333333	0.901639344262295	0.901639344262295	0.901639344262295	0.852459016393443	0.868852459016393	0.885245901639344	0.80327868852459	0.819672131147541	0.819672131147541
12	Rhabdiopteryx	0	0.966666666666667	0.0333333333333333	0	1	0.95	1	0.966666666666667	0.983333333333333	0.966666666666667	1	0.933333333333333	0.95	1	0.983606557377049	1	1	0.950819672131147	0.983606557377049	0.983606557377049	0.967213114754098	1	0.934426229508197
13	Limnephilus	0.0333333333333333	0.916666666666667	0.05	0	0.950819672131147	0.9	0.916666666666667	0.9	0.9	0.866666666666667	0.9	0.866666666666667	0.816666666666667	0.85	0.950819672131147	0.967213114754098	0.934426229508197	0.901639344262295	0.934426229508197	0.950819672131147	0.934426229508197	0.934426229508197	0.950819672131147
14	Athripsodes	0.0166666666666667	0.916666666666667	0.0666666666666667	0	1	0.833333333333333	0.9	0.916666666666667	0.933333333333333	0.9	0.85	0.75	0.883333333333333	0.883333333333333	1	0.983606557377049	0.983606557377049	0.983606557377049	0.983606557377049	1	0.983606557377049	1	0.967213114754098
15	Halesus	0	0.916666666666667	0.0833333333333333	0	0.983606557377049	0.983333333333333	0.983333333333333	0.933333333333333	0.983333333333333	0.85	0.966666666666667	0.9	1	0.933333333333333	0.950819672131147	0.950819672131147	0.967213114754098	0.934426229508197	0.934426229508197	0.983606557377049	0.967213114754098	0.934426229508197	0.918032786885246
16	Synagapetus	0	0.916666666666667	0.0833333333333333	0	1	0.966666666666667	0.916666666666667	0.9	0.966666666666667	0.966666666666667	0.85	0.833333333333333	0.916666666666667	0.95	0.967213114754098	1	0.983606557377049	0.950819672131147	0.967213114754098	1	0.983606557377049	0.967213114754098	0.950819672131147
17	Wormaldia	0.0666666666666667	0.8	0.133333333333333	0	0.983606557377049	0.8	0.75	0.833333333333333	0.85	0.816666666666667	0.8	0.916666666666667	0.733333333333333	0.75	0.983606557377049	0.967213114754098	0.950819672131147	0.901639344262295	0.852459016393443	0.934426229508197	0.918032786885246	0.901639344262295	0.819672131147541
18	Nemoura	0.116666666666667	0.3	0.583333333333333	0	0.967213114754098	0.45	0.516666666666667	0.483333333333333	0.533333333333333	0.566666666666667	0.533333333333333	0.5	0.55	0.516666666666667	0.934426229508197	0.934426229508197	0.901639344262295	0.885245901639344	0.868852459016393	0.950819672131147	0.967213114754098	0.852459016393443	0.852459016393443
19	Lepidostoma	0	0.983333333333333	0	0.0166666666666667	1	0.983333333333333	0.983333333333333	0.95	0.983333333333333	0.966666666666667	0.966666666666667	0.966666666666667	0.95	0.966666666666667	1	0.983606557377049	1	0.983606557377049	1	1	0.983606557377049	0.983606557377049	0.983606557377049
20	Amphinemura	0.0166666666666667	0.95	0.0166666666666667	0.0166666666666667	0.967213114754098	0.933333333333333	0.916666666666667	0.966666666666667	0.883333333333333	0.766666666666667	0.783333333333333	0.8	0.733333333333333	0.85	0.983606557377049	1	0.983606557377049	0.950819672131147	1	0.934426229508197	0.901639344262295	0.950819672131147	0.885245901639344
21	Cloeon	0.0166666666666667	0.95	0.0166666666666667	0.0166666666666667	1	0.95	0.933333333333333	0.966666666666667	0.916666666666667	0.9	0.966666666666667	0.916666666666667	0.816666666666667	0.95	0.983606557377049	1	1	0.983606557377049	0.983606557377049	1	1	1	0.934426229508197
22	Siphlonurus	0	0.933333333333333	0.05	0.0166666666666667	1	0.916666666666667	0.966666666666667	0.966666666666667	0.966666666666667	0.966666666666667	0.9	0.966666666666667	0.883333333333333	0.95	0.983606557377049	1	0.983606557377049	0.983606557377049	0.967213114754098	0.967213114754098	1	0.950819672131147	0.934426229508197
23	Crunoecia	0	0.816666666666667	0.166666666666667	0.0166666666666667	0.983606557377049	0.75	0.866666666666667	0.816666666666667	0.766666666666667	0.766666666666667	0.9	0.866666666666667	0.816666666666667	0.833333333333333	1	0.967213114754098	1	1	1	0.934426229508197	0.950819672131147	0.918032786885246	0.950819672131147
24	Odontocerum	0.133333333333333	0.366666666666667	0.483333333333333	0.0166666666666667	0.934426229508197	0.55	0.633333333333333	0.65	0.633333333333333	0.55	0.516666666666667	0.55	0.7	0.716666666666667	0.934426229508197	0.918032786885246	0.885245901639344	0.868852459016393	0.80327868852459	0.885245901639344	0.868852459016393	0.80327868852459	0.868852459016393
25	Chaetopteryx	0	0.966666666666667	0	0.0333333333333333	1	0.966666666666667	0.966666666666667	0.916666666666667	0.966666666666667	0.933333333333333	0.966666666666667	0.983333333333333	0.95	0.933333333333333	1	1	1	1	0.983606557377049	1	1	0.983606557377049	1
26	Drusus	0	0.966666666666667	0	0.0333333333333333	1	0.966666666666667	0.95	0.95	0.983333333333333	0.966666666666667	0.966666666666667	0.983333333333333	0.916666666666667	0.916666666666667	1	0.967213114754098	1	1	0.967213114754098	0.967213114754098	1	0.967213114754098	1
27	Allogamus	0.0166666666666667	0.933333333333333	0.0166666666666667	0.0333333333333333	1	0.916666666666667	0.966666666666667	0.966666666666667	0.933333333333333	0.85	0.966666666666667	0.916666666666667	0.933333333333333	0.883333333333333	0.983606557377049	1	1	0.983606557377049	1	0.967213114754098	0.983606557377049	0.950819672131147	0.967213114754098
28	Rhithrogena	0.416666666666667	0.333333333333333	0.216666666666667	0.0333333333333333	0.950819672131147	0.516666666666667	0.583333333333333	0.6	0.7	0.733333333333333	0.616666666666667	0.516666666666667	0.566666666666667	0.633333333333333	0.918032786885246	0.950819672131147	0.836065573770492	0.868852459016393	0.819672131147541	0.918032786885246	0.819672131147541	0.754098360655738	0.819672131147541
29	Philopotamus	0.15	0.533333333333333	0.283333333333333	0.0333333333333333	1	0.683333333333333	0.6	0.75	0.733333333333333	0.75	0.783333333333333	0.666666666666667	0.716666666666667	0.8	0.983606557377049	0.967213114754098	0.934426229508197	0.934426229508197	0.852459016393443	0.885245901639344	0.868852459016393	0.80327868852459	0.836065573770492
30	Ephemera	0.15	0.5	0.316666666666667	0.0333333333333333	0.950819672131147	0.7	0.783333333333333	0.616666666666667	0.6	0.566666666666667	0.75	0.733333333333333	0.666666666666667	0.616666666666667	0.901639344262295	0.901639344262295	0.934426229508197	0.868852459016393	0.80327868852459	0.868852459016393	0.819672131147541	0.836065573770492	0.819672131147541
31	Habroleptoides	0.5	0.15	0.316666666666667	0.0333333333333333	0.967213114754098	0.516666666666667	0.55	0.7	0.683333333333333	0.5	0.666666666666667	0.65	0.483333333333333	0.616666666666667	0.901639344262295	0.934426229508197	0.885245901639344	0.852459016393443	0.786885245901639	0.885245901639344	0.836065573770492	0.786885245901639	0.80327868852459
32	Sericostoma	0.116666666666667	0.283333333333333	0.566666666666667	0.0333333333333333	0.967213114754098	0.633333333333333	0.266666666666667	0.333333333333333	0.55	0.416666666666667	0.516666666666667	0.5	0.483333333333333	0.55	0.868852459016393	0.950819672131147	0.934426229508197	0.868852459016393	0.819672131147541	0.885245901639344	0.852459016393443	0.80327868852459	0.819672131147541
33	Electrogena	0.0333333333333333	0.916666666666667	0	0.05	1	0.833333333333333	0.9	0.833333333333333	0.866666666666667	0.8	0.816666666666667	0.9	0.8	0.866666666666667	0.983606557377049	0.983606557377049	0.983606557377049	0.983606557377049	0.950819672131147	1	0.934426229508197	0.950819672131147	0.918032786885246
34	Nemurella	0.0166666666666667	0.9	0.0333333333333333	0.05	1	0.883333333333333	0.916666666666667	0.9	0.933333333333333	0.933333333333333	0.933333333333333	0.9	0.883333333333333	0.833333333333333	0.983606557377049	0.983606557377049	0.967213114754098	0.983606557377049	0.983606557377049	1	0.967213114754098	1	0.950819672131147
35	Epeorus	0.0166666666666667	0.866666666666667	0.0666666666666667	0.05	0.983606557377049	0.9	0.866666666666667	0.85	0.866666666666667	0.883333333333333	0.9	0.883333333333333	0.833333333333333	0.816666666666667	0.967213114754098	0.967213114754098	0.983606557377049	0.967213114754098	0.967213114754098	0.967213114754098	0.983606557377049	0.950819672131147	0.934426229508197
36	Melampophylax	0.05	0.483333333333333	0.416666666666667	0.05	0.983606557377049	0.516666666666667	0.516666666666667	0.566666666666667	0.5	0.516666666666667	0.533333333333333	0.633333333333333	0.516666666666667	0.6	0.983606557377049	0.983606557377049	0.950819672131147	0.901639344262295	0.934426229508197	0.967213114754098	0.836065573770492	0.901639344262295	0.819672131147541
37	Hydroptila	0.05	0.766666666666667	0.116666666666667	0.0666666666666667	1	0.85	0.766666666666667	0.85	0.783333333333333	0.816666666666667	0.85	0.716666666666667	0.85	0.8	0.934426229508197	0.950819672131147	0.967213114754098	0.934426229508197	0.934426229508197	0.983606557377049	0.967213114754098	0.918032786885246	0.885245901639344
38	Chloroperla	0.0666666666666667	0.8	0.0333333333333333	0.1	0.950819672131147	0.85	0.85	0.85	0.85	0.816666666666667	0.816666666666667	0.733333333333333	0.866666666666667	0.8	0.950819672131147	0.934426229508197	0.934426229508197	0.885245901639344	0.934426229508197	0.950819672131147	0.950819672131147	0.934426229508197	0.901639344262295
39	Hydropsyche	0.2	0.366666666666667	0.316666666666667	0.116666666666667	0.918032786885246	0.583333333333333	0.566666666666667	0.55	0.483333333333333	0.516666666666667	0.566666666666667	0.5	0.616666666666667	0.6	0.901639344262295	0.852459016393443	0.885245901639344	0.868852459016393	0.885245901639344	0.901639344262295	0.80327868852459	0.704918032786885	0.737704918032787
40	Perla	0.0333333333333333	0.816666666666667	0.0166666666666667	0.133333333333333	0.983606557377049	0.85	0.866666666666667	0.866666666666667	0.833333333333333	0.816666666666667	0.8	0.866666666666667	0.816666666666667	0.8	1	1	0.967213114754098	0.950819672131147	0.983606557377049	0.967213114754098	0.967213114754098	0.950819672131147	0.967213114754098
41	Dinocras	0.116666666666667	0.716666666666667	0.0333333333333333	0.133333333333333	1	0.816666666666667	0.733333333333333	0.783333333333333	0.783333333333333	0.75	0.816666666666667	0.766666666666667	0.733333333333333	0.7	0.983606557377049	1	0.934426229508197	0.967213114754098	0.934426229508197	0.950819672131147	0.967213114754098	0.918032786885246	0.868852459016393
42	Perlodes	0.0333333333333333	0.75	0.0666666666666667	0.15	1	0.783333333333333	0.75	0.75	0.783333333333333	0.8	0.7	0.8	0.666666666666667	0.8	0.950819672131147	1	0.983606557377049	0.983606557377049	0.950819672131147	0.983606557377049	0.950819672131147	0.967213114754098	0.934426229508197
43	Leuctra	0.733333333333333	0.0666666666666667	0.0333333333333333	0.166666666666667	0.983606557377049	0.633333333333333	0.716666666666667	0.75	0.583333333333333	0.783333333333333	0.816666666666667	0.6	0.5	0.85	0.950819672131147	0.950819672131147	0.918032786885246	0.950819672131147	0.967213114754098	0.934426229508197	0.885245901639344	0.934426229508197	0.852459016393443
44	Takobia	0.316666666666667	0.383333333333333	0.0833333333333333	0.216666666666667	0.967213114754098	0.6	0.666666666666667	0.7	0.666666666666667	0.666666666666667	0.616666666666667	0.6	0.516666666666667	0.5	0.967213114754098	0.967213114754098	0.885245901639344	0.918032786885246	0.901639344262295	0.852459016393443	0.80327868852459	0.836065573770492	0.770491803278688
45	Rhyacophila	0.45	0.1	0.233333333333333	0.216666666666667	0.901639344262295	0.533333333333333	0.583333333333333	0.55	0.45	0.5	0.55	0.466666666666667	0.383333333333333	0.583333333333333	0.901639344262295	0.901639344262295	0.918032786885246	0.918032786885246	0.918032786885246	0.836065573770492	0.836065573770492	0.704918032786885	0.819672131147541
46	Isoperla	0.116666666666667	0.5	0.0833333333333333	0.3	1	0.566666666666667	0.616666666666667	0.616666666666667	0.616666666666667	0.633333333333333	0.633333333333333	0.6	0.566666666666667	0.616666666666667	0.967213114754098	0.983606557377049	0.918032786885246	0.934426229508197	0.950819672131147	0.885245901639344	0.950819672131147	0.868852459016393	0.967213114754098
47	Baetis	0.666666666666667	0	0	0.333333333333333	0.934426229508197	0.466666666666667	0.683333333333333	0.783333333333333	0.716666666666667	0.75	0.533333333333333	0.383333333333333	0.433333333333333	0.383333333333333	0.901639344262295	0.918032786885246	0.868852459016393	0.868852459016393	0.852459016393443	0.901639344262295	0.80327868852459	0.688524590163934	0.754098360655738
48	Ecdyonurus	0.5	0.166666666666667	0	0.333333333333333	0.967213114754098	0.5	0.533333333333333	0.583333333333333	0.483333333333333	0.7	0.466666666666667	0.6	0.366666666666667	0.483333333333333	0.901639344262295	0.950819672131147	0.918032786885246	0.901639344262295	0.950819672131147	0.852459016393443	0.901639344262295	0.786885245901639	0.918032786885246
49	Caenis	0.1	0.533333333333333	0.0333333333333333	0.333333333333333	0.983606557377049	0.8	0.65	0.616666666666667	0.766666666666667	0.65	0.666666666666667	0.7	0.616666666666667	0.766666666666667	0.950819672131147	0.901639344262295	0.950819672131147	0.934426229508197	0.950819672131147	0.918032786885246	0.852459016393443	0.836065573770492	0.901639344262295
50	Protonemura	0.133333333333333	0.433333333333333	0	0.433333333333333	1	0.6	0.533333333333333	0.516666666666667	0.45	0.633333333333333	0.516666666666667	0.466666666666667	0.45	0.433333333333333	0.967213114754098	0.967213114754098	0.950819672131147	0.901639344262295	1	0.885245901639344	0.901639344262295	0.819672131147541	0.934426229508197
