# Supplementary material for: Environmental DNA allows upscaling spatial patterns of biodiversity in freshwater ecosystems
Source: Nat Commun. 2020 Jul 17;11:3585. doi: 10.1038/s41467-020-17337-8 (PMC7367889; doi:10.1038/s41467-020-17337-8)
Supplement: Supplementary file 6 — Source Data [file 41467_2020_17337_MOESM6_ESM.zip › source_data/Fig7.README]

'GenusID': Genus ID as in Supplementary Table 1
'GenusName': Genus name as in Supplementary Table 1
'TP': fraction of sites marked as true positives
'TN': fraction of sites marked as true negatives
'FP': fraction of sites marked as false positives
'FN': fraction of sites marked as false negatives
'Gof': goodness of fit, i.e. fraction of sites where H0 cannot be rejected
'AccASXy': values of accuracy for simulation group ASX (= AS1, AS2, AS3) and realization y (= a, b, c)
'GofASXy': values of goodness of fit for simulation group ASX (= AS1, AS2, AS3) and realization y (= a, b, c)
