# Supplementary material for: Environmental DNA allows upscaling spatial patterns of biodiversity in freshwater ecosystems
Source: Nat Commun. 2020 Jul 17;11:3585. doi: 10.1038/s41467-020-17337-8 (PMC7367889; doi:10.1038/s41467-020-17337-8)
Supplement: Supplementary file 6 — Source Data [file 41467_2020_17337_MOESM6_ESM.zip › source_data/FigS2.csv]

A	Q	w	D
493	52.8666666666667	35	1.20336936936934
88.1	7.90833333333333	20	0.678440545808918
3.19	0.2595	2.5	NaN
16.7	1.33916666666667	8	0.250016025641026
