# Supplementary material for: Environmental DNA allows upscaling spatial patterns of biodiversity in freshwater ecosystems
Source: Nat Commun. 2020 Jul 17;11:3585. doi: 10.1038/s41467-020-17337-8 (PMC7367889; doi:10.1038/s41467-020-17337-8)
Supplement: Supplementary file 6 — Source Data [file 41467_2020_17337_MOESM6_ESM.zip › source_data/FigS2.README]

'A': drainage area [km^2]
'Q': discharge [m^3/s]
'w': width [m]
'D': depth [m]
