# Supplementary material for: Environmental DNA allows upscaling spatial patterns of biodiversity in freshwater ecosystems
Source: Nat Commun. 2020 Jul 17;11:3585. doi: 10.1038/s41467-020-17337-8 (PMC7367889; doi:10.1038/s41467-020-17337-8)
Supplement: Supplementary file 6 — Source Data [file 41467_2020_17337_MOESM6_ESM.zip › source_data/Table1.csv]

GenusName	LossOfGofCalibAS1	LossOfGofCalibAS2	LossOfGofCalibAS3	LossOfGofValidAS1	LossOfGofValidAS2	LossOfGofValidAS3	LossOfAccuracyAS1	LossOfAccuracyAS2	LossOfAccuracyAS3
Leuctra	0	0	0	-0.0277777777777778	-0.0138888888888889	-0.00925925925925926	-0.00555555555555557	-0.0111111111111111	-0.0166666666666667
Nemurella	0	0	0	0	-0.0277777777777778	-0.0277777777777778	-0.0166666666666667	-0.00555555555555557	-0.05
Chloroperla	0	0	0	-0.0277777777777778	-0.0138888888888889	-0.00925925925925926	-0.00555555555555557	-0.0444444444444445	-0.0333333333333333
Protonemura	0	0	0	-0.0277777777777778	-0.0555555555555556	-0.0185185185185185	-0.0111111111111111	-0.0388888888888889	-0.0166666666666667
Ephemera	0	0	0	0	-0.0138888888888889	-0.037037037037037	-0.0388888888888888	-0.0444444444444444	-0.0666666666666667
Rhyacophila	0	0	0	0	-0.0694444444444444	-0.0277777777777778	-0.0333333333333333	-0.0277777777777777	-0.0388888888888889
Nemoura	0	0	0	-0.0555555555555556	-0.0138888888888889	-0.0648148148148148	-0.0111111111111111	0	-0.0333333333333333
Zwicknia	0	0	0	-0.0833333333333333	-0.0833333333333333	-0.0185185185185185	-0.0111111111111111	-0.0111111111111111	-0.0277777777777778
Rhithrogena	0	0	0	-0.0277777777777778	-0.0416666666666667	-0.0185185185185185	-0.00555555555555554	-0.0277777777777778	-0.0111111111111111
Siphlonurus	0.00680272108843537	0	0.0133333333333333	-0.0555555555555556	-0.0694444444444444	-0.0555555555555556	0.00555555555555554	-0.0111111111111111	-3.70074341541719e-17
Perlodes	0.0136054421768707	0.00900900900900901	0.04	-0.222222222222222	-0.180555555555556	-0.231481481481482	-0.144444444444444	-0.15	-0.0722222222222222
Isoperla	0	0	0	-0.0277777777777778	-0.0694444444444444	-0.0555555555555556	0.00555555555555554	0.0166666666666666	-0.00555555555555557
Odontocerum	0.0204081632653061	0.027027027027027	0.0133333333333333	-0.0833333333333333	-0.0972222222222222	-0.0277777777777778	-0.0444444444444444	-0.061111111111111	-0.105555555555556
Amphinemura	0	0	0	-0.0555555555555556	-0.0277777777777778	-0.0277777777777778	-0.05	-0.0388888888888889	-0.0944444444444445
Rhabdiopteryx	0	0.00900900900900901	0	-0.138888888888889	-0.0972222222222222	-0.0740740740740741	0.05	0.0166666666666667	0.0277777777777778
Ameletus	0	0	0	-0.0833333333333333	-0.0694444444444444	-0.0555555555555556	0.0111111111111111	0.0111111111111111	-0.0166666666666666
Perla	0	0.00900900900900901	0	-0.0833333333333333	-0.236111111111111	-0.175925925925926	-0.0722222222222222	-0.0444444444444445	-0.0666666666666667
Baetis	0.0136054421768707	0.036036036036036	0.0133333333333333	-0.277777777777778	-0.222222222222222	-0.138888888888889	0.0666666666666667	0.127777777777778	0.105555555555556
Wormaldia	0	0	0	-0.0277777777777778	-0.0138888888888889	-0.0277777777777778	-0.0111111111111111	-0.0111111111111111	-0.0222222222222222
Philopotamus	0.0408163265306122	0.036036036036036	0.0266666666666667	-0.0555555555555556	-0.0694444444444444	-0.111111111111111	-0.0277777777777778	-0.155555555555556	-0.172222222222222
Cloeon	-0.00680272108843537	0	0	0	-0.0277777777777778	-0.037037037037037	-0.0166666666666667	-0.0388888888888889	-0.0722222222222223
Caenis	0	0	0	-0.0555555555555556	-0.0694444444444444	-0.0648148148148148	0.0166666666666666	0.0111111111111111	-3.70074341541719e-17
Epeorus	0.0204081632653061	0.018018018018018	0.0266666666666667	-0.0555555555555556	-0.0416666666666667	-0.0925925925925926	-0.00555555555555554	-0.0055555555555555	0.0222222222222223
Electrogena	0	0.00900900900900901	0.0266666666666667	-0.111111111111111	-0.222222222222222	-0.166666666666667	0.111111111111111	0.0666666666666667	0.155555555555556
Ernodes	0	0	0	0	-0.0138888888888889	-0.00925925925925926	-0.0166666666666667	-0.0111111111111111	-0.0111111111111111
Potamophylax	0	0	0	-0.0555555555555556	-0.0555555555555556	-0.0185185185185185	-0.0111111111111111	0.00555555555555554	-0.0277777777777778
Allogamus	0	0	0	-0.0277777777777778	-0.0416666666666667	-0.0555555555555556	3.70074341541719e-17	-0.0333333333333333	-0.0388888888888889
Melampophylax	-0.0272108843537415	0	0.0133333333333333	-0.138888888888889	-0.208333333333333	-0.268518518518518	-0.183333333333333	-0.0666666666666667	-0.177777777777778
Annitella	0	-0.018018018018018	0	-0.194444444444444	-0.25	-0.277777777777778	-0.00555555555555557	0.0722222222222222	0.0444444444444444
Chaetopteryx	-0.0204081632653061	0.00900900900900901	0.0133333333333333	-0.111111111111111	-0.277777777777778	-0.222222222222222	0.05	-0.0111111111111111	0.0222222222222222
Halesus	0	0.00900900900900901	0.0133333333333333	-0.305555555555556	-0.333333333333333	-0.277777777777778	-0.0611111111111111	-0.0333333333333334	-0.0666666666666667
Pseudopsilopteryx	-0.00680272108843537	0	0	-0.222222222222222	-0.277777777777778	-0.240740740740741	0.0111111111111111	0.0944444444444445	0.111111111111111
Drusus	0	0	-0.0133333333333333	-0.0833333333333333	-0.0555555555555556	-0.101851851851852	-0.0944444444444444	-0.122222222222222	-0.0944444444444444
Limnephilus	-0.00680272108843537	0	0	-0.0833333333333333	-0.0277777777777778	-0.0462962962962963	-0.0166666666666666	0.0166666666666667	-0.0444444444444444
Ecdyonurus	0.0136054421768707	0.018018018018018	0.0266666666666667	-0.111111111111111	-0.0694444444444444	-0.0648148148148148	-0.0111111111111111	3.70074341541719e-17	-0.0388888888888889
Ephemerella	0.00680272108843537	0.00900900900900901	0.0133333333333333	-0.0833333333333333	-0.138888888888889	-0.231481481481482	3.70074341541719e-17	-0.0166666666666666	0.05
Takobia	0	0	0	-0.25	-0.125	-0.12962962962963	0.00555555555555557	0	-0.0277777777777778
Dinocras	-0.00680272108843537	0.027027027027027	0.04	-0.0277777777777778	-0.111111111111111	-0.0648148148148148	-0.0166666666666667	-0.0388888888888889	-0.0666666666666667
Paraleptophlebia	0	0.045045045045045	0.04	-0.194444444444444	-0.152777777777778	-0.314814814814815	3.70074341541719e-17	-0.0444444444444444	0.00555555555555557
Lepidostoma	0.0136054421768707	0	0	-0.0277777777777778	-0.0416666666666667	-0.037037037037037	0.0111111111111111	-0.0333333333333333	-0.0222222222222222
Athripsodes	0	-0.018018018018018	0	-0.138888888888889	-0.0972222222222222	-0.138888888888889	-0.0555555555555556	-0.05	-0.1
Crunoecia	-0.0136054421768707	-0.00900900900900901	0	-0.0555555555555556	-0.0555555555555556	-0.0833333333333333	-0.0222222222222222	-0.0222222222222222	-0.0277777777777778
Glossosoma	0.0136054421768707	0.00900900900900901	0.0266666666666667	-0.277777777777778	-0.0972222222222222	-0.175925925925926	-0.1	-0.0722222222222223	-0.15
Sericostoma	0.0204081632653061	0.00900900900900901	0.04	-0.222222222222222	-0.208333333333333	-0.305555555555556	-0.0444444444444444	-0.05	-0.161111111111111
Allotrichia	0.0408163265306122	0.0810810810810811	0.08	-0.138888888888889	-0.152777777777778	-0.25	0.00555555555555554	-0.05	-0.0722222222222222
Habroleptoides	-0.00680272108843537	0	0	-0.194444444444444	-0.194444444444444	-0.12037037037037	-0.0166666666666667	0.0111111111111111	-0.0222222222222223
Hydropsyche	0.00680272108843537	0.045045045045045	0.0266666666666667	-0.222222222222222	-0.222222222222222	-0.333333333333333	-0.0222222222222222	3.70074341541719e-17	-0.266666666666667
Synagapetus	0	0.018018018018018	0.04	-0.222222222222222	-0.194444444444444	-0.194444444444444	-0.127777777777778	-0.116666666666667	-0.183333333333333
Hydroptila	-0.0204081632653061	0.00900900900900901	0	-0.166666666666667	-0.138888888888889	-0.203703703703704	0.0555555555555556	0.0611111111111112	0.0611111111111112
Ecnomus	0	-0.00900900900900901	0	-0.194444444444444	-0.166666666666667	-0.194444444444444	-0.0166666666666666	-0.0333333333333333	-0.116666666666667
