# Supplementary material for: Environmental DNA allows upscaling spatial patterns of biodiversity in freshwater ecosystems
Source: Nat Commun. 2020 Jul 17;11:3585. doi: 10.1038/s41467-020-17337-8 (PMC7367889; doi:10.1038/s41467-020-17337-8)
Supplement: Supplementary file 6 — Source Data [file 41467_2020_17337_MOESM6_ESM.zip › source_data/Table1.README]

'GenusName': genus name
'LossOfGofASXCalib': loss of goodness of fit for simulation group ASX (=AS1, AS2, AS3) at the calibration sites
'LossOfGofASXValid': loss of goodness of fit for simulation group ASX (=AS1, AS2, AS3) at the validation sites
'LossOfAccuracyASX': loss of accuracy for simulation group ASX (=AS1, AS2, AS3) 
